# Supplementary material for: Effects of High-Intensity Interval Training on Body Composition and Cardiometabolic Health in Physically Inactive Individuals: A Systematic Review and Meta-Analysis of Randomized Controlled Trials
Source: Metabolites. 2026 Jul 22;16(7):514. doi: 10.3390/metabo16070514 (PMC13413877; doi:10.3390/metabo16070514)
Supplement: Supplementary file 1 [file metabolites-16-00514-s001.zip]

Archive with 12 entries (12 files):
- Supplementary File S1.pdf
- Supplementary File S2.pdf
- Supplementary File S3.xlsx
- Supplementary File S4.xlsx
- Supplementary File S5.xlsx
- Supplementary File S6.xlsx
- Supplementary Table S1.xlsx
- Supplementary Table S2.xlsx
- Supplementary Table S3.xlsx
- Supplementary Table S4.xlsx
- Supplementary Table S5.xlsx
- Supplementary Table S6.xlsx
