# Supplementary material for: Effects of High-Intensity Interval Training on Body Composition and Cardiometabolic Health in Physically Inactive Individuals: A Systematic Review and Meta-Analysis of Randomized Controlled Trials
Source: Metabolites. 2026 Jul 22;16(7):514. doi: 10.3390/metabo16070514 (PMC13413877; doi:10.3390/metabo16070514)
Supplement: Supplementary file 1 [file metabolites-16-00514-s001.zip › Supplementary File S3.xlsx]

## Sheet: Funnel plot data
Supplementary File S3. Raw data for generating funnel plots.
HIIT vs CON									HIIT vs MICT
study	year	tsample	tmean	tsd	csample	cmean	csd		study	year	tsample	tmean	tsd	csample	cmean	csd
Body mass index:									Body mass index:
Allen et al.[32]	2017	20	-1.3	1.71	14	0.6	1.7		Fisher et al.[42]	2015	13	-0.26	0.83	10	-0.35	0.75
Amaro-Gahete et al.[44]	2019	18	-0.06	0.53	17	-0.18	0.34		Gillen et al.[45]	2016	9	-1	5	10	0	6
Chang et al.[23]	2023	18	-0.22	0.4	17	0.12	0.37		Huang et al.[41]	2021	18	0	0.4	18	0.1	0.62
Chidnok et al.[43]	2020	11	0.12	3.98	11	0.16	4.54		Huang et al.[40]	2025	16	-0.31	2.25	15	-0.62	1.84
Gillen et al.[45]	2016	9	-1	5	6	0	7		Kong et al.[36]	2016	10	0.2	2.15	8	-0.3	2.3
Huang et al.[41]	2021	18	0	0.4	18	0.1	0.78		Matsuo et al.[34]	2014	12	0.1	1.75	12	-0.3	2.1
Huang et al.[40]	2025	16	-0.31	2.25	16	0.31	3.65		Ramírez-Vélez et al.[37]	2019	11	-1.1	4.2	9	-0.2	3.17
Hu et al.[29]	2025	82	-1.6	0.2	79	0.6	1.7		Shepherd et al.[33]	2015	42	-0.3	4.95	36	-0.3	4.65
Kong et al.[35]	2022	16	0.1	3.05	16	0	2.21		Sun et al.[30]	2024	6	-0.1	2.3	6	-0.3	1.65
Lame-Jouybari et al.[24]	2024	12	-0.54	4.5	12	0.09	4.35		Tang et al.[50]	2022	13	-0.4	3.95	13	-0.5	4.7
Li et al.[31]	2024	15	-0.38	1.59	16	0.08	2.59		Weng et al.[39]	2013	10	-0.5	2.85	10	-0.3	2.21
Sun et al.[30]	2024	6	-0.1	2.3	6	0	1.7
Weng et al.[39]	2013	10	-0.5	2.85	10	0	1.76
Body weight:									Body weight:
study	year	tsample	tmean	tsd	csample	cmean	csd		study	year	tsample	tmean	tsd	csample	cmean	csd
Allen et al.[32]	2017	20	0.06	1.51	14	0.08	0.92		Fisher et al.[42]	2015	13	-0.82	2.57	10	-1.09	2.42
Astorino et al.[47]	2013	11	0.6	14.39	7	-0.2	11.65		Gillen et al.[45]	2016	9	-1	22.52	10	-2	20
Chang et al.[23]	2023	18	-0.56	1.11	17	0.33	0.96		Huang et al.[41]	2021	18	0.5	1.87	18	-0.1	1.4
Chidnok et al.[43]	2020	11	0.27	12.14	11	0.41	12.65		Huang et al.[40]	2025	16	-0.23	6.93	15	-1.33	8.71
Cooper et al.[46]	2016	15	0.9	20.71	14	0.4	12.15		Kong et al.[36]	2016	10	0.7	8.9	8	-0.9	8.35
Gillen et al.[45]	2016	9	-1	22.52	6	0	24.06		Matsuo et al.[34]	2014	12	0.2	4.95	12	-0.9	7.5
Huang et al.[41]	2021	18	0.5	1.87	18	-0.4	1.81		Ramírez-Vélez et al.[37]	2019	11	-0.1	10.71	9	-0.7	14.48
Huang et al.[40]	2025	16	-0.23	6.93	16	0.93	11.28		Shepherd et al.[33]	2015	42	-1	18.1	36	-0.9	15.8
Hu et al.[29]	2025	82	-4.6	6.64	79	1.6	5.93		Sun et al.[30]	2024	6	-0.6	4.83	6	-0.7	6.17
Kong et al.[35]	2022	16	0.3	8.15	16	-0.2	6.91		Tang et al.[50]	2022	13	-1	12.55	13	-1.3	12.96
Li et al.[31]	2024	15	-1	5.36	16	0.2	8.19		Weng et al.[39]	2013	10	-1.8	7.98	10	-0.3	6.22
Sun et al.[30]	2024	6	-0.6	4.83	6	-0.1	8.26		Yahat et al.[49]	2025	20	-5.75	4.29	20	-5.75	4.79
Weng et al.[39]	2013	10	-1.8	7.98	10	0.7	6.64
Yahat et al.[49]	2025	20	-5.75	4.29	20	-0.7	3.82
HIIT, high-intensity interval training; MICT, moderate-intensity continuous training; CON, non-exercise group.
