# Supplementary material for: Effects of High-Intensity Interval Training on Body Composition and Cardiometabolic Health in Physically Inactive Individuals: A Systematic Review and Meta-Analysis of Randomized Controlled Trials
Source: Metabolites. 2026 Jul 22;16(7):514. doi: 10.3390/metabo16070514 (PMC13413877; doi:10.3390/metabo16070514)
Supplement: Supplementary file 1 [file metabolites-16-00514-s001.zip › Supplementary File S4.xlsx]

## Sheet: Sheet1
Supplementary File S4. Raw data for subgroup analysis of body composition indicators.
HIIT vs CON								HIIT vs MICT
study	HIIT			CON				study	HIIT			MICT
	Mead3	SD3	n	Mead3	SD3	n			Mead3	SD3	n	Mead3	SD3	n
	BMI								BMI
	Overweight/Obesity								Overweight/Obesity
Allen et al.2017[32]	-1.3	1.71	20	0.6	1.7	14		Fisher et al.2015[42]	-0.26	0.83	13	-0.35	0.75	10
Amaro-Gahete et al.2019[44]	-0.06	0.53	18	-0.18	0.34	17		Gillen et al.2016[45]	-1	5	9	0	6	10
Gillen et al.2016[45]	-1	5	9	0	7	6		Kong et al.2016[36]	0.2	2.15	10	-0.3	2.3	8
Lame-Jouybari et al.2024[24]	-2.3	7.22	12	0.8	6.76	12		Ramírez-Vélez et al.2019[37]	-1.1	4.2	11	-0.2	3.17	9
	Normal weight							Shepherd et al.2015[33]	-0.3	4.95	42	-0.3	4.65	36
Chidnok et al.2020[43]	0.12	3.98	11	0.16	4.54	11			Normal weight
Huang et al.2021[41]	0	0.4	18	0.1	0.78	18		Huang et al.2021[41]	0	0.4	18	0.1	0.62	18
Huang et al.2025[40]	-0.31	2.25	16	0.31	3.65	16		Huang et al.2025[40]	-0.31	2.25	16	-0.62	1.84	15
Hu et al.2025[29]	-1.6	0.2	82	0.6	1.7	79		Matsuo et al.2014[34]	0.1	1.75	12	-0.3	2.1	12
Kong et al.2022[35]	0.1	3.05	16	0	2.21	16		Sun et al.2024[30]	-0.1	2.3	6	-0.3	1.65	6
Li et al.2024[31]	-0.38	1.59	15	0.08	2.59	16		Tang et al.2022[50]	-0.4	3.95	13	-0.5	4.7	13
Sun et al.2024[30]	-0.1	2.3	6	0	1.7	6		Weng et al.2013[39]	-0.5	2.85	10	-0.3	2.21	10
Weng et al.2013[39]	-0.5	2.85	10	0	1.76	10			2-3 times/week
	2-3 times/week							Fisher et al.2015[42]	-0.26	0.83	13	-0.35	0.75	10
Allen et al.2017[32]	-1.3	1.71	20	0.6	1.7	14		Gillen et al.2016[45]	-1	5	9	0	6	10
Amaro-Gahete et al.2019[44]	-0.06	0.53	18	-0.18	0.34	17		Huang et al.2025[40]	-0.31	2.25	16	-0.62	1.84	15
Chang et al.2023[23]	-0.22	0.4	18	0.12	0.37	17		Ramírez-Vélez et al.2019[37]	-1.1	4.2	11	-0.2	3.17	9
Chidnok et al.2020[43]	0.12	3.98	11	0.16	4.54	11		Shepherd et al.2015[33]	-0.3	4.95	42	-0.3	4.65	36
Gillen et al.2016[45]	-1	5	9	0	7	6		Sun et al.2024[30]	-0.1	2.3	6	-0.3	1.65	6
Huang et al.2025[40]	-0.31	2.25	16	0.31	3.65	16		Tang et al.2022[50]	-0.4	3.95	13	-0.5	4.7	13
Kong et al.2022[35]	0.1	3.05	16	0	2.21	16			4-5 times/week
Lame-Jouybari et al.2024[24]	-0.54	4.5	12	0.09	4.35	12		Huang et al.2021[41]	0	0.4	18	0.1	0.62	18
Li et al.2024[31]	-0.38	1.59	15	0.08	2.59	16		Kong et al.2016[36]	0.2	2.15	10	-0.3	2.3	8
Sun et al.2024[30]	-0.1	2.3	6	0	1.7	6		Matsuo et al.2014[34]	0.1	1.75	12	-0.3	2.1	12
	4-5 times/week							Weng et al.2013[39]	-0.5	2.85	10	-0.3	2.21	10
Huang et al.2021[41]	0	0.4	18	0.1	0.78	18			≤ 30 minutes/time
Hu et al.2025[29]	-1.6	0.2	82	0.6	1.7	79		Fisher et al.2015[42]	-0.26	0.83	13	-0.35	0.75	10
Weng et al.2013[39]	-0.5	2.85	10	0	1.76	10		Gillen et al.2016[45]	-1	5	9	0	6	10
	≤30 minutes/time							Huang et al.2025[40]	-0.31	2.25	16	-0.62	1.84	15
Chidnok et al.2020[43]	0.12	3.98	11	0.16	4.54	11		Kong et al.2016[36]	0.2	2.15	10	-0.3	2.3	8
Gillen et al.2016[45]	-1	5	9	0	7	6		Matsuo et al.2014[34]	0.1	1.75	12	-0.3	2.1	12
Huang et al.2025[40]	-0.31	2.25	16	0.31	3.65	16		Shepherd et al.2015[33]	-0.3	4.95	42	-0.3	4.65	36
Hu et al.2025[29]	-1.6	0.2	82	0.6	1.7	79		Sun et al.2024[30]	-0.1	2.3	6	-0.3	1.65	6
Kong et al.2022[35]	0.1	3.05	16	0	2.21	16			＞30 minutes/time
Li et al.2024[31]	-0.38	1.59	15	0.08	2.59	16		Huang et al.2021[41]	0	0.4	18	0.1	0.62	18
Sun et al.2024[30]	-0.1	2.3	6	0	1.7	6		Ramírez-Vélez et al.2019[37]	-1.1	4.2	11	-0.2	3.17	9
	＞30 minutes/time							Tang et al.2022[50]	-0.4	3.95	13	-0.5	4.7	13
Allen et al.2017[32]	-1.3	1.71	20	0.6	1.7	14		Weng et al.2013[39]	-0.5	2.85	10	-0.3	2.21	10
Amaro-Gahete et al.2019[44]	-0.06	0.53	18	-0.18	0.34	17			＜12 weeks
Chang et al.2023[23]	-0.22	0.4	18	0.12	0.37	17		Fisher et al.2015[42]	-0.26	0.83	13	-0.35	0.75	10
Huang et al.2021[41]	0	0.4	18	0.1	0.78	18		Huang et al.2021[41]	0	0.4	18	0.1	0.62	18
Lame-Jouybari et al.2024[24]	-2.3	7.22	12	0.8	6.76	12		Huang et al.2025[40]	-0.31	2.25	16	-0.62	1.84	15
Weng et al.2013[39]	-0.5	2.85	10	0	1.76	10		Kong et al.2016[36]	0.2	2.15	10	-0.3	2.3	8
	＜12 weeks							Matsuo et al.2014[34]	0.1	1.75	12	-0.3	2.1	12
Allen et al.2017[32]	-1.3	1.71	20	0.6	1.7	14		Shepherd et al.2015[33]	-0.3	4.95	42	-0.3	4.65	36
Chidnok et al.2020[43]	0.12	3.98	11	0.16	4.54	11		Sun et al.2024[30]	-0.1	2.3	6	-0.3	1.65	6
Huang et al.2021[41]	0	0.4	18	0.1	0.78	18		Tang et al.2022[50]	-0.4	3.95	13	-0.5	4.7	13
Huang et al.2025[40]	-0.31	2.25	16	0.31	3.65	16		Weng et al.2013[39]	-0.5	2.85	10	-0.3	2.21	10
Kong et al.2022[35]	0.1	3.05	16	0	2.21	16			≥12 weeks
Lame-Jouybari et al.2024[24]	-0.54	4.5	12	0.09	4.35	12		Gillen et al.2016[45]	-1	5	9	0	6	10
Li et al.2024[31]	-0.38	1.59	15	0.08	2.59	16		Ramírez-Vélez et al.2019[37]	-1.1	4.2	11	-0.2	3.17	9
Sun et al.2024[30]	-0.1	2.3	6	0	1.7	6			Teenagers (10-19 years old)
Weng et al.2013[39]	-0.5	2.85	10	0	1.76	10		Kong et al.2016[36]	0.2	2.15	10	-0.3	2.3	8
	≥12 weeks							Sun et al.2024[30]	-0.1	2.3	6	-0.3	1.65	6
Amaro-Gahete et al.2019[44]	-0.06	0.53	18	-0.18	0.34	17
Chang et al.2023[23]	-0.22	0.4	18	0.12	0.37	17			Adult group (20-39 years old)
Gillen et al.2016[45]	-1	5	9	0	7	6		Fisher et al.2015[42]	-0.26	0.83	13	-0.35	0.75	10
Hu et al.2025[29]	-1.6	0.2	82	0.6	1.7	79		Gillen et al.2016[45]	-1	5	9	0	6	10
	Teenagers (10-19 years old)							Huang et al.2021[41]	0	0.4	18	0.1	0.62	18
Li et al.2024[31]	-0.38	1.59	15	0.08	2.59	16		Huang et al.2025[40]	-0.31	2.25	16	-0.62	1.84	15
Sun et al.2024[30]	-0.1	2.3	6	0	1.7	6		Matsuo et al.2014[34]	0.1	1.75	12	-0.3	2.1	12
	Adult group (20-39 years old)							Ramirez-Velez et al.2020[38]	-1.1	4.2	11	-0.2	3.17	9
Chidnok et al.2020[43]	0.12	3.98	11	0.16	4.54	11		Weng et al.2013[39]	-0.5	2.85	10	-0.3	2.21	10
Gillen et al.2016[45]	-1	5	9	0	7	6			Middle aged group (40-59 years old)
Huang et al.2021[41]	0	0.4	18	0.1	0.78	18		Shepherd et al.2015[33]	-0.3	4.95	42	-0.3	4.65	36
Huang et al.2025[40]	-0.31	2.25	16	0.31	3.65	16		Tang et al.2022[50]	-0.4	3.95	13	-0.5	4.7	13
Hu et al.2025[29]	-1.6	0.2	82	0.6	1.7	79			Insufficient physical activity
Kong et al.2022[35]	0.1	3.05	16	0	2.21	16		Kong et al.2016[36]	0.2	2.15	10	-0.3	2.3	8
Lame-Jouybari et al.2024[24]	-0.54	4.5	12	0.09	4.35	12		Ramírez-Vélez et al.2019[37]	-1.1	4.2	11	-0.2	3.17	9
Weng et al.2013[39]	-0.5	2.85	10	0	1.76	10		Shepherd et al.2015[33]	-0.3	4.95	42	-0.3	4.65	36
	Middle aged group (40-59 years old)							Tang et al.2022[50]	-0.4	3.95	13	-0.5	4.7	13
Allen et al.2017[32]	-1.3	1.71	20	0.6	1.7	14			Extremely sedentary
Amaro-Gahete et al.2019[44]	-0.06	0.53	18	-0.18	0.34	17		Fisher et al.2015[42]	-0.26	0.83	13	-0.35	0.75	10
Chang et al.2023[23]	-0.22	0.4	18	0.12	0.37	17		Gillen et al.2016[45]	-1	5	9	0	6	10
	Insufficient physical activity							Huang et al.2021[41]	0	0.4	18	0.1	0.62	18
Chang et al.2023[23]	-0.22	0.4	18	0.12	0.37	17		Huang et al.2025[40]	-0.31	2.25	16	-0.62	1.84	15
Hu et al.2025[29]	-1.6	0.2	82	0.6	1.7	79		Matsuo et al.2014[34]	0.1	1.75	12	-0.3	2.1	12
Li et al.2024[31]	-0.38	1.59	15	0.08	2.59	16		Sun et al.2024[30]	-0.1	2.3	6	-0.3	1.65	6
	Extremely sedentary							Weng et al.2013[39]	-0.5	2.85	10	-0.3	2.21	10
Allen et al.2017[32]	-1.3	1.71	20	0.6	1.7	14
Amaro-Gahete et al.2019[44]	-0.06	0.53	18	-0.18	0.34	17
Chidnok et al.2020[43]	0.12	3.98	11	0.16	4.54	11
Gillen et al.2016[45]	-1	5	9	0	7	6
Huang et al.2021[41]	0	0.4	18	0.1	0.78	18
Huang et al.2025[40]	-0.31	2.25	16	0.31	3.65	16
Kong et al.2022[35]	0.1	3.05	16	0	2.21	16
Lame-Jouybari et al.2024[24]	-0.54	4.5	12	0.09	4.35	12
Sun et al.2024[30]	-0.1	2.3	6	0	1.7	6
Weng et al.2013[39]	-0.5	2.85	10	0	1.76	10
	BW								BW
	Overweight/Obesity								Overweight/Obesity
Allen et al.2017[32]	0.06	1.51	20	0.08	0.92	14		Fisher et al.2015[42]	-0.82	2.57	13	-1.09	2.42	10
Astorino et al.2013[47]	0.6	14.39	11	-0.2	11.65	7		Gillen et al.2016[45]	-1	22.52	9	-2	20	10
Cooper et al.2016[46]	0.9	20.71	15	0.4	12.15	14		Kong et al.2016[36]	0.7	8.9	10	-0.9	8.35	8
Gillen et al.2016[45]	-1	22.52	9	0	24.06	6		Ramírez-Vélez et al.2019[37]	-0.1	10.71	11	-0.7	14.48	9
Yahat et al.2025[49]	-5.75	4.29	20	-0.7	3.82	20		Shepherd et al.2015[33]	-1	18.1	42	-0.9	15.8	36
	Normal weight							Yahat et al.2025[50]	-5.75	4.29	20	-5.75	4.79	20
Chidnok et al.2020[43]	0.27	12.14	11	0.41	12.65	11			Normal weight
Huang et al.2021[41]	0.5	1.87	18	-0.4	1.81	18		Huang et al.2021[41]	0.5	1.87	18	-0.1	1.4	18
Huang et al.2025[40]	-0.23	6.93	16	0.93	11.28	16		Huang et al.2025[40]	-0.23	6.93	16	-1.33	8.71	15
Hu et al.2025[29]	-5	0.5	82	1.6	5.93	79		Matsuo et al.2014[34]	0.2	4.95	12	-0.9	7.5	12
Kong et al.2022[35]	0.3	8.15	16	-0.2	6.91	16		Sun et al.2024[30]	-0.6	4.83	6	-0.7	6.17	6
Li et al.2024[31]	-1	5.36	15	0.2	8.19	16		Tang et al.2022[50]	-1	12.55	13	-1.3	12.96	13
Sun et al.2024[30]	-0.6	4.83	6	-0.1	8.26	6		Weng et al.2013[39]	-1.8	7.98	10	-0.3	6.22	10
Weng et al.2013[39]	-1.8	7.98	10	0.7	6.64	10			2-3 times/week
	2-3 times/week							Fisher et al.2015[42]	-0.82	2.57	13	-1.09	2.42	10
Allen et al.2017[32]	0.06	1.51	20	0.08	0.92	14		Gillen et al.2016[45]	-1	22.52	9	-2	20	10
Astorino et al.2013[47]	0.6	14.39	11	-0.2	11.65	7		Huang et al.2025[40]	-0.23	6.93	16	-1.33	8.71	15
Chang et al.2023[23]	-0.56	1.11	18	0.33	0.96	17		Matsuo et al.2014[34]	0.2	4.95	12	-0.9	7.5	12
Chidnok et al.2020[43]	0.27	12.14	11	0.41	12.65	11		Ramírez-Vélez et al.2019[37]	-0.1	10.71	11	-0.7	14.48	9
Cooper et al.2016[46]	0.9	20.71	15	0.4	12.15	14		Shepherd et al.2015[33]	-1	18.1	42	-0.9	15.8	36
Gillen et al.2016[45]	-1	22.52	9	0	24.06	6		Sun et al.2024[30]	-0.6	4.83	6	-0.7	6.17	6
Huang et al.2025[40]	-0.23	6.93	16	0.93	11.28	16		Tang et al.2022[50]	-1	12.55	13	-1.3	12.96	13
Kong et al.2022[35]	0.3	8.15	16	-0.2	6.91	16			4-5 times/week
Li et al.2024[31]	-1	5.36	15	0.2	8.19	16		Huang et al.2021[41]	0.5	1.87	18	-0.1	1.4	18
Sun et al.2024[30]	-0.6	4.83	6	-0.1	8.26	6		Kong et al.2016[36]	0.7	8.9	10	-0.9	8.35	8
	4-5 times/week							Weng et al.2013[39]	-1.8	7.98	10	-0.3	6.22	10
Huang et al.2021[41]	0.5	1.87	18	-0.4	1.81	18		Yahat et al.2025[50]	-5.75	4.29	20	-5.75	4.79	20
Hu et al.2025[29]	-4.6	6.64	82	1.6	5.93	79			≤30 minutes/time
Weng et al.2013[39]	-1.8	7.98	10	0.7	6.64	10		Fisher et al.2015[42]	-0.82	2.57	13	-1.09	2.42	10
Yahat et al.2025[49]	-5.75	4.29	20	-0.7	3.82	20		Gillen et al.2016[45]	-1	22.52	9	-2	20	10
	≤30 minutes/time							Huang et al.2025[40]	-0.23	6.93	16	-1.33	8.71	15
Astorino et al.2013[47]	0.6	14.39	11	-0.2	11.65	7		Kong et al.2016[36]	0.7	8.9	10	-0.9	8.35	8
Chidnok et al.2020[43]	0.27	12.14	11	0.41	12.65	11		Matsuo et al.2014[34]	0.2	4.95	12	-0.9	7.5	12
Gillen et al.2016[45]	-1	22.52	9	0	24.06	6		Shepherd et al.2015[33]	-1	18.1	42	-0.9	15.8	36
Huang et al.2025[40]	-0.23	6.93	16	0.93	11.28	16		Sun et al.2024[30]	-0.6	4.83	6	-0.7	6.17	6
Hu et al.2025[29]	-4.6	6.64	82	1.6	5.93	79		Yahat et al.2025[50]	-5.75	4.29	20	-5.75	4.79	20
Kong et al.2022[35]	0.3	8.15	16	-0.2	6.91	16			＞30 minutes/time
Li et al.2024[31]	-1	5.36	15	0.2	8.19	16		Huang et al.2021[41]	0.5	1.87	18	-0.1	1.4	18
Sun et al.2024[30]	-0.6	4.83	6	-0.1	8.26	6		Ramírez-Vélez et al.2019[37]	-0.1	10.71	11	-0.7	14.48	9
Yahat et al.2025[49]	-5.75	4.29	20	-0.7	3.82	20		Tang et al.2022[50]	-1	12.55	13	-1.3	12.96	13
	＞30 minutes/time							Weng et al.2013[39]	-1.8	7.98	10	-0.3	6.22	10
Allen et al.2017[32]	0.06	1.51	20	0.08	0.92	14			＜12 weeks
Chang et al.2023[23]	-0.56	1.11	18	0.33	0.96	17		Fisher et al.2015[42]	-0.82	2.57	13	-1.09	2.42	10
Cooper et al.2016[46]	0.9	20.71	15	0.4	12.15	14		Huang et al.2021[41]	0.5	1.87	18	-0.1	1.4	18
Huang et al.2021[41]	0.5	1.87	18	-0.4	1.81	18		Huang et al.2025[40]	-0.23	6.93	16	-1.33	8.71	15
Weng et al.2013[39]	-1.8	7.98	10	0.7	6.64	10		Kong et al.2016[36]	0.7	8.9	10	-0.9	8.35	8
	＜12 weeks							Matsuo et al.2014[34]	0.2	4.95	12	-0.9	7.5	12
Allen et al.2017[32]	0.06	1.51	20	0.08	0.92	14		Shepherd et al.2015[33]	-1	18.1	42	-0.9	15.8	36
Chidnok et al.2020[43]	0.27	12.14	11	0.41	12.65	11		Sun et al.2024[30]	-0.6	4.83	6	-0.7	6.17	6
Huang et al.2021[41]	0.5	1.87	18	-0.4	1.81	18		Tang et al.2022[50]	-1	12.55	13	-1.3	12.96	13
Huang et al.2025[40]	-0.23	6.93	16	0.93	11.28	16		Weng et al.2013[39]	-1.8	7.98	10	-0.3	6.22	10
Kong et al.2022[35]	0.3	8.15	16	-0.2	6.91	16		Yahat et al.2025[50]	-5.75	4.29	20	-5.75	4.79	20
Li et al.2024[31]	-1	5.36	15	0.2	8.19	16			≥12 weeks
Sun et al.2024[30]	-0.6	4.83	6	-0.1	8.26	6		Gillen et al.2016[45]	-1	22.52	9	-2	20	10
Weng et al.2013[39]	-1.8	7.98	10	0.7	6.64	10		Ramírez-Vélez et al.2019[37]	-0.1	10.71	11	-0.7	14.48	9
Yahat et al.2025[49]	-5.75	4.29	20	-0.7	3.82	20			Teenagers (10-19 years old)
	≥12 weeks							Kong et al.2016[36]	0.7	8.9	10	-0.9	8.35	8
Astorino et al.2013[47]	0.6	14.39	11	-0.2	11.65	7		Sun et al.2024[30]	-0.6	4.83	6	-0.7	6.17	6
Chang et al.2023[23]	-0.56	1.11	18	0.33	0.96	17		Yahat et al.2025[50]	-5.75	4.29	20	-5.75	4.79	20
Cooper et al.2016[46]	0.9	20.71	15	0.4	12.15	14			Adult group (20-39 years old)
Gillen et al.2016[45]	-1	22.52	9	0	24.06	6		Fisher et al.2015[42]	-0.82	2.57	13	-1.09	2.42	10
Hu et al.2025[29]	-4.6	6.64	82	1.6	5.93	79		Gillen et al.2016[45]	-1	22.52	9	-2	20	10
	Teenagers (10-19 years old)							Huang et al.2021[41]	0.5	1.87	18	-0.1	1.4	18
Li et al.2024[31]	-1	5.36	15	0.2	8.19	16		Huang et al.2025[40]	-0.23	6.93	16	-1.33	8.71	15
Sun et al.2024[30]	-0.6	4.83	6	-0.1	8.26	6		Matsuo et al.2014[34]	0.2	4.95	12	-0.9	7.5	12
Yahat et al.2025[49]	-5.75	4.29	20	-0.7	3.82	20		Ramírez-Vélez et al.2019[37]	-0.1	10.71	11	-0.7	14.48	9
	Adult group (20-39 years old)							Weng et al.2013[39]	-1.8	7.98	10	-0.3	6.22	10
Astorino et al.2013[47]	0.6	14.39	11	-0.2	11.65	7			Middle aged group (40-59 years old)
Chidnok et al.2020[43]	0.27	12.14	11	0.41	12.65	11		Shepherd et al.2015[33]	-1	18.1	42	-0.9	15.8	36
Gillen et al.2016[45]	-1	22.52	9	0	24.06	6		Tang et al.2022[50]	-1	12.55	13	-1.3	12.96	13
Huang et al.2021[41]	0.5	1.87	18	-0.4	1.81	18			Insufficient physical activity
Huang et al.2025[40]	-0.23	6.93	16	0.93	11.28	16		Kong et al.2016[36]	0.7	8.9	10	-0.9	8.35	8
Hu et al.2025[29]	-4.6	6.64	82	1.6	5.93	79		Ramírez-Vélez et al.2019[37]	-0.1	10.71	11	-0.7	14.48	9
Kong et al.2022[35]	0.3	8.15	16	-0.2	6.91	16		Shepherd et al.2015[33]	-1	18.1	42	-0.9	15.8	36
Weng et al.2013[39]	-1.8	7.98	10	0.7	6.64	10		Tang et al.2022[50]	-1	12.55	13	-1.3	12.96	13
	Middle aged group (40-59 years old)								Extremely sedentary
Allen et al.2017[32]	0.06	1.51	20	0.08	0.92	14		Fisher et al.2015[42]	-0.82	2.57	13	-1.09	2.42	10
Chang et al.2023[23]	-0.56	1.11	18	0.33	0.96	17		Gillen et al.2016[45]	-1	22.52	9	-2	20	10
Cooper et al.2016[46]	0.9	20.71	15	0.4	12.15	14		Huang et al.2021[41]	0.5	1.87	18	-0.1	1.4	18
	Insufficient physical activity							Huang et al.2025[40]	-0.23	6.93	16	-1.33	8.71	15
Chang et al.2023[23]	-0.56	1.11	18	0.33	0.96	17		Matsuo et al.2014[34]	0.2	4.95	12	-0.9	7.5	12
Hu et al.2025[29]	-4.6	6.64	82	1.6	5.93	79		Sun et al.2024[30]	-0.6	4.83	6	-0.7	6.17	6
Li et al.2024[31]	-1	5.36	15	0.2	8.19	16		Weng et al.2013[39]	-1.8	7.98	10	-0.3	6.22	10
	Extremely sedentary							Yahat et al.2025[50]	-5.75	4.29	20	-5.75	4.79	20
Allen et al.2017[32]	0.06	1.51	20	0.08	0.92	14
Astorino et al.2013[47]	0.6	14.39	11	-0.2	11.65	7
Chidnok et al.2020[43]	0.27	12.14	11	0.41	12.65	11
Cooper et al.2016[46]	0.9	20.71	15	0.4	12.15	14
Gillen et al.2016[45]	-1	22.52	9	0	24.06	6
Huang et al.2021[41]	0.5	1.87	18	-0.4	1.81	18
Huang et al.2025[40]	-0.23	6.93	16	0.93	11.28	16
Kong et al.2022[35]	0.3	8.15	16	-0.2	6.91	16
Sun et al.2024[30]	-0.6	4.83	6	-0.1	8.26	6
Weng et al.2013[39]	-1.8	7.98	10	0.7	6.64	10
Yahat et al.2025[49]	-5.75	4.29	20	-0.7	3.82	20
	BF%								BF%
	Overweight/Obesity								Overweight/Obesity
Cooper et al.2016[46]	-0.2	6	15	-0.2	5.04	14		Fisher et al.2015[42]	-0.88	1.41	13	-1.28	2.2	10
Gillen et al.2016[45]	-2	7.55	9	1	6	6		Gillen et al.2016[45]	-2	7.55	9	-2	10	10
Lame-Jouybari et al.2024[24]	-2.3	7.22	12	0.8	6.76	12		Kong et al.2016[36]	0.7	5.25	10	0.9	3.54	8
Yahat et al.2025[49]	-6	3.1	20	-1	2.87	20		Ramirez-Velez et al.2020[38]	-1.2	11.81	11	0	6.88	9
	Normal weight							Shepherd et al.2015[33]	-0.8	7.71	42	-1.1	8.21	36
Huang et al.2025[40]	-1.38	4.69	16	0.11	5.61	16		Yahat et al.2025[49]	-6	3.1	20	-5.7	3.36	20
Sun et al.2024[30]	-1.5	8.65	6	-0.4	7.71	6			Normal weight
	2-3 times/week							Huang et al.2025[40]	-1.38	4.69	16	-2	3.61	15
Chang et al.2023[23]	1.86	2.61	18	2.04	2.41	17		Sun et al.2024[30]	-1.5	8.65	6	-1.5	5.31	6
Cooper et al.2016[46]	-0.2	6	15	-0.2	5.04	14		Tang et al.2022[50]	-3.3	4.93	13	-1.2	7.7	13
Gillen et al.2016[45]	-2	7.55	9	1	6	6			2-3 times/week
Huang et al.2025[40]	-1.38	4.69	16	0.11	5.61	16		Fisher et al.2015[42]	-0.88	1.41	13	-1.28	2.2	10
Lame-Jouybari et al.2024[24]	-2.3	7.22	12	0.8	6.76	12		Gillen et al.2016[45]	-2	7.55	9	-2	10	10
Sun et al.2024[30]	-1.5	8.65	6	-0.4	7.71	6		Huang et al.2025[40]	-1.38	4.69	16	-2	3.61	15
	4-5 times/week							Ramirez-Velez et al.2020[38]	-1.2	11.81	11	0	6.88	9
Yahat et al.2025[49]	-6	3.1	20	-1	2.87	20		Shepherd et al.2015[33]	-0.8	7.71	42	-1.1	8.21	36
	≤30 minutes/time							Sun et al.2024[30]	-1.5	8.65	6	-1.5	5.31	6
Gillen et al.2016[45]	-2	7.55	9	1	6	6		Tang et al.2022[50]	-3.3	4.93	13	-1.2	7.7	13
Huang et al.2025[40]	-1.38	4.69	16	0.11	5.61	16			4-5 times/week
Sun et al.2024[30]	-1.5	8.65	6	-0.4	7.71	6		Kong et al.2016[36]	0.7	5.25	10	0.9	3.54	8
Yahat et al.2025[49]	-6	3.1	20	-1	2.87	20		Yahat et al.2025[49]	-6	3.1	20	-5.7	3.36	20
	＞30 minutes/time								≤30 minutes/time
Chang et al.2023[23]	1.86	2.61	18	2.04	2.41	17		Fisher et al.2015[42]	-0.88	1.41	13	-1.28	2.2	10
Cooper et al.2016[46]	-0.2	6	15	-0.2	5.04	14		Gillen et al.2016[45]	-2	7.55	9	-2	10	10
Lame-Jouybari et al.2024[24]	-2.3	7.22	12	0.8	6.76	12		Huang et al.2025[40]	-1.38	4.69	16	-2	3.61	15
	＜12 weeks							Kong et al.2016[36]	0.7	5.25	10	0.9	3.54	8
Huang et al.2025[40]	-1.38	4.69	16	0.11	5.61	16		Shepherd et al.2015[33]	-0.8	7.71	42	-1.1	8.21	36
Lame-Jouybari et al.2024[24]	-2.3	7.22	12	0.8	6.76	12		Sun et al.2024[30]	-1.5	8.65	6	-1.5	5.31	6
Sun et al.2024[30]	-1.5	8.65	6	-0.4	7.71	6		Yahat et al.2025[49]	-6	3.1	20	-5.7	3.36	20
Yahat et al.2025[49]	-6	3.1	20	-1	2.87	20			＞30 minutes/time
	≥12 weeks							Ramirez-Velez et al.2020[38]	-1.2	11.81	11	0	6.88	9
Chang et al.2023[23]	1.86	2.61	18	2.04	2.41	17		Tang et al.2022[50]	-3.3	4.93	13	-1.2	7.7	13
Cooper et al.2016[46]	-0.2	6	15	-0.2	5.04	14			＜12 weeks
Gillen et al.2016[45]	-2	7.55	9	1	6	6		Fisher et al.2015[42]	-0.88	1.41	13	-1.28	2.2	10
	Teenagers (10-19 years old)							Huang et al.2025[40]	-1.38	4.69	16	-2	3.61	15
Sun et al.2024[30]	-1.5	8.65	6	-0.4	7.71	6		Kong et al.2016[36]	0.7	5.25	10	0.9	3.54	8
Yahat et al.2025[49]	-6	3.1	20	-1	2.87	20		Shepherd et al.2015[33]	-0.8	7.71	42	-1.1	8.21	36
	Adult group (20-39 years old)							Sun et al.2024[30]	-1.5	8.65	6	-1.5	5.31	6
Gillen et al.2016[45]	-2	7.55	9	1	6	6		Tang et al.2022[50]	-3.3	4.93	13	-1.2	7.7	13
Huang et al.2025[40]	-1.38	4.69	16	0.11	5.61	16		Yahat et al.2025[49]	-6	3.1	20	-5.7	3.36	20
Lame-Jouybari et al.2024[24]	-2.3	7.22	12	0.8	6.76	12			≥12 weeks
	Middle aged group (40-59 years old)							Gillen et al.2016[45]	-2	7.55	9	-2	10	10
Chang et al.2023[23]	1.86	2.61	18	2.04	2.41	17		Ramirez-Velez et al.2020[38]	-1.2	11.81	11	0	6.88	9
Cooper et al.2016[46]	-0.2	6	15	-0.2	5.04	14			Teenagers (10-19 years old)
	Insufficient physical activity							Kong et al.2016[36]	0.7	5.25	10	0.9	3.54	8
Chang et al.2023[23]	1.86	2.61	18	2.04	2.41	17		Sun et al.2024[30]	-1.5	8.65	6	-1.5	5.31	6
	Extremely sedentary							Yahat et al.2025[49]	-6	3.1	20	-5.7	3.36	20
Cooper et al.2016[46]	-0.2	6	15	-0.2	5.04	14			Adult group (20-39 years old)
Gillen et al.2016[45]	-2	7.55	9	1	6	6		Fisher et al.2015[42]	-0.88	1.41	13	-1.28	2.2	10
Huang et al.2025[40]	-1.38	4.69	16	0.11	5.61	16		Gillen et al.2016[45]	-2	7.55	9	-2	10	10
Lame-Jouybari et al.2024[24]	-2.3	7.22	12	0.8	6.76	12		Huang et al.2025[40]	-1.38	4.69	16	-2	3.61	15
Sun et al.2024[30]	-1.5	8.65	6	-0.4	7.71	6		Ramirez-Velez et al.2020[38]	-1.2	11.81	11	0	6.88	9
Yahat et al.2025[49]	-6	3.1	20	-1	2.87	20			Middle aged group (40-59 years old)
								Shepherd et al.2015[33]	-0.8	7.71	42	-1.1	8.21	36
								Tang et al.2022[50]	-3.3	4.93	13	-1.2	7.7	13
									Insufficient physical activity
								Kong et al.2016[36]	0.7	5.25	10	0.9	3.54	8
								Ramírez-Vélez et al.2019[37]	-1.2	11.81	11	0	6.88	9
								Shepherd et al.2015[33]	-0.8	7.71	42	-1.1	8.21	36
								Tang et al.2022[50]	-3.3	4.93	13	-1.2	7.7	13
									Extremely sedentary
								Fisher et al.2015[42]	-0.88	1.41	13	-1.28	2.2	10
								Gillen et al.2016[45]	-2	7.55	9	-2	10	10
								Huang et al.2025[40]	-1.38	4.69	16	-2	3.61	15
								Sun et al.2024[30]	-1.5	8.65	6	-1.5	5.31	6
								Yahat et al.2025[49]	-6	3.1	20	-5.7	3.36	20
	WHR								WHR
	≤30 minutes/time								≤30 minutes/time
Allen et al.2017[32]	-0.03	0.12	20	0.01	0.08	14		Sun et al.2024[30]	-0.01	0.04	6	-0.01	0.03	6
Chang et al.2023[23]	0.02	0.03	18	0.02	0.03	17			＞30 minutes/time
	＞30 minutes/time							Huang et al.2025[40]	-0.01	0.04	16	-0.01	0.04	15
Huang et al.2025[40]	-0.01	0.04	16	0	0.05	16		Ramirez-Velez et al.2020[38]	-0.01	0.08	11	0.003	0.13	9
Sun et al.2024[30]	-0.01	0.04	6	0.01	0.02	6		Tang et al.2022[50]	-0.02	0.06	13	-0.01	0.04	13
BF%, body fat mass percentage; WHR, waist-to-hip ratio; BW, body weight ; BMI, body mass index ; HIIT, high-intensity interval training; MICT, moderate-intensity continuous training; CON, non-exercise group.
Mead3 and SD3 were derived using the following formulas:1.Mead3=Mead2-Mead1;2.SD3=SQRT(POWER(SD1,2)+POWER(SD2,2)-2*R*SD1*SD2).n, Sample size. Mead1, SD1, and Mead2, SD2 are provided in the main effect table and are therefore not repeated in the subgroup data table.
