# Supplementary material for: Effects of High-Intensity Interval Training on Body Composition and Cardiometabolic Health in Physically Inactive Individuals: A Systematic Review and Meta-Analysis of Randomized Controlled Trials
Source: Metabolites. 2026 Jul 22;16(7):514. doi: 10.3390/metabo16070514 (PMC13413877; doi:10.3390/metabo16070514)
Supplement: Supplementary file 1 [file metabolites-16-00514-s001.zip › Supplementary File S5.xlsx]

## Sheet: Sheet1
Supplementary File S5. Raw data for subgroup analysis of cardiometabolic risk factor indicators.
HIIT vs CON								HIIT vs MICT
study	HIIT			CON				study	HIIT			MICT
	Mead3	SD3	n	Mead3	SD3	n			Mead3	SD3	n	Mead3	SD3	n
	SBP								SBP
	Overweight/Obesity								Overweight/Obesity
Allen et al.2017[32]	-2	9	20	1	8	14		Alansare et al.2018[48]	-5.7	4.29	7	-6.9	5.82	6
Amaro-Gahete et al.2019[44]	-2.06	2.1	18	0.38	2.47	17		Fisher et al.2015[42]	-0.3	11.1	13	-4.6	11.4	10
	Normal weight							Ramirez-Velez et al.2020[38]	-3.7	8.12	11	-3.8	6.71	9
Chidnok et al.2020[43]	1.27	10.86	11	-0.09	12.02	11		Shepherd et al.2015[33]	0	10.54	42	-4	13.53	36
Hu et al.2025[29]	-9.2	13.7	82	-3.9	10.38	79			Normal weight
Sun et al.2024[30]	-6	8.45	6	0	6.94	6		Matsuo et al.2014[34]	-3	10.54	12	-2	10.15	12
	2-3 times/week							Sun et al.2024[30]	-6	8.45	6	0	8.67	6
Allen et al.2017[32]	-2	9	20	1	8	14		Tang et al.2022[50]	-2.3	15.91	13	-8.8	11.7	13
Amaro-Gahete et al.2019[44]	-2.06	2.1	18	0.38	2.47	17			2-3 times/week
Chidnok et al.2020[43]	1.27	10.86	11	-0.09	12.02	11		Fisher et al.2015[42]	-0.3	11.1	13	-4.6	11.4	10
Sun et al.2024[30]	-6	8.45	6	0	6.94	6		Matsuo et al.2014[34]	-3	10.54	12	-2	10.15	12
	4-5 times/week							Ramirez-Velez et al.2020[38]	-3.7	8.12	11	-3.8	6.71	9
Hu et al.2025[29]	-9.2	13.7	82	-3.9	10.38	79		Shepherd et al.2015[33]	0	10.54	42	-4	13.53	36
	Teenagers (10-19 years old)							Sun et al.2024[30]	-6	8.45	6	0	8.67	6
Sun et al.2024[30]	-6	8.45	6	0	6.94	6		Tang et al.2022[50]	-2.3	15.91	13	-8.8	11.7	13
	Adult group (20-39 years old)								4-5 times/week
Chidnok et al.2020[43]	1.27	10.86	11	-0.09	12.02	11		Alansare et al.2018[48]	-5.7	4.29	7	-6.9	5.82	6
Hu et al.2025[29]	-9.2	13.7	82	-3.9	10.38	79			Teenagers (10-19 years old)
	Middle aged group (40-59 years old)							Sun et al.2024[30]	-6	8.45	6	0	8.67	6
Allen et al.2017[32]	-2	9	20	1	8	14			Adult group (20-39 years old)
Amaro-Gahete et al.2019[44]	-2.06	2.1	18	0.38	2.47	17		Alansare et al.2018[48]	-5.7	4.29	7	-6.9	5.82	6
	＜12 weeks							Fisher et al.2015[42]	-0.3	11.1	13	-4.6	11.4	10
Allen et al.2017[32]	-2	9	20	1	8	14		Matsuo et al.2014[34]	-3	10.54	12	-2	10.15	12
Chidnok et al.2020[43]	1.27	10.86	11	-0.09	12.02	11		Ramirez-Velez et al.2020[38]	-3.7	8.12	11	-3.8	6.71	9
Sun et al.2024[30]	-6	8.45	6	0	6.94	6			Middle aged group (40-59 years old)
	≥12 weeks							Shepherd et al.2015[33]	0	10.54	42	-4	13.53	36
Amaro-Gahete et al.2019[44]	-2.06	2.1	18	0.38	2.47	17		Tang et al.2022[50]	-2.3	15.91	13	-8.8	11.7	13
Hu et al.2025[29]	-9.2	13.7	82	-3.9	10.38	79			＜12 weeks
	≤30 minutes/time							Alansare et al.2018[48]	-5.7	4.29	7	-6.9	5.82	6
Chidnok et al.2020[43]	1.27	10.86	11	-0.09	12.02	11		Fisher et al.2015[42]	-0.3	11.1	13	-4.6	11.4	10
Hu et al.2025[29]	-9.2	13.7	82	-3.9	10.38	79		Matsuo et al.2014[34]	-3	10.54	12	-2	10.15	12
Sun et al.2024[30]	-6	8.45	6	0	6.94	6		Shepherd et al.2015[33]	0	10.54	42	-4	13.53	36
	＞30 minutes/time							Sun et al.2024[30]	-6	8.45	6	0	8.67	6
Allen et al.2017[32]	-2	9	20	1	8	14		Tang et al.2022[50]	-2.3	15.91	13	-8.8	11.7	13
Amaro-Gahete et al.2019[44]	-2.06	2.1	18	0.38	2.47	17			≥12 weeks
	Insufficient physical activity							Ramirez-Velez et al.2020[38]	-3.7	8.12	11	-3.8	6.71	9
Hu et al.2025[29]	-9.2	13.7	82	-3.9	10.38	79			≤30 minutes/time
	Extremely sedentary							Alansare et al.2018[48]	-5.7	4.29	7	-6.9	5.82	6
Allen et al.2017[32]	-2	9	20	1	8	14		Fisher et al.2015[42]	-0.3	11.1	13	-4.6	11.4	10
Amaro-Gahete et al.2019[44]	-2.06	2.1	18	0.38	2.47	17		Matsuo et al.2014[34]	-3	10.54	12	-2	10.15	12
Chidnok et al.2020[43]	1.27	10.86	11	-0.09	12.02	11		Shepherd et al.2015[33]	0	10.54	42	-4	13.53	36
Sun et al.2024[30]	-6	8.45	6	0	6.94	6		Sun et al.2024[30]	-6	8.45	6	0	8.67	6
									＞30 minutes/time
								Ramirez-Velez et al.2020[38]	-3.7	8.12	11	-3.8	6.71	9
								Tang et al.2022[50]	-2.3	15.91	13	-8.8	11.7	13
									Insufficient physical activity
								Ramirez-Velez et al.2020[38]	-3.7	8.12	11	-3.8	6.71	9
								Shepherd et al.2015[33]	0	10.54	42	-4	13.53	36
								Tang et al.2022[50]	-2.3	15.91	13	-8.8	11.7	13
									Extremely sedentary
								Alansare et al.2018[48]	-5.7	4.29	7	-6.9	5.82	6
								Fisher et al.2015[42]	-0.3	11.1	13	-4.6	11.4	10
								Matsuo et al.2014[34]	-3	10.54	12	-2	10.15	12
								Sun et al.2024[30]	-6	8.45	6	0	8.67	6
	DBP								DBP
	Overweight/Obesity								Overweight/Obesity
Allen et al.2017[32]	-4	10.54	20	0	7	14		Alansare et al.2018[48]	-2.7	5.79	7	-3	5.63	6
Amaro-Gahete et al.2019[44]	-1.17	1.92	18	1.08	2.63	17		Fisher et al.2015[42]	1.6	7.7	13	-4.6	6.4	10
	Normal weight							Ramirez-Velez et al.2020[38]	-3	9.6	11	-4.5	8.46	9
Chidnok et al.2020[43]	-7.27	4.8	11	-2.09	8.68	11		Shepherd et al.2015[33]	-1	9.54	42	-2	9	36
Hu et al.2025[29]	-6.8	9.1	82	4.7	4.45	79			Normal weight
Sun et al.2024[30]	-11	5.76	6	-1	5.42	6		Matsuo et al.2014[34]	-6	8.19	12	-3	10.58	12
	2-3 times/week							Sun et al.2024[30]	-11	5.76	6	2	7.33	6
Allen et al.2017[32]	-4	10.54	20	0	7	14		Tang et al.2022[50]	-0.1	9.21	13	-8.3	10.25	13
Amaro-Gahete et al.2019[44]	-1.17	1.92	18	1.08	2.63	17			2-3 times/week
Chidnok et al.2020[43]	-7.27	4.8	11	-2.09	8.68	11		Fisher et al.2015[42]	1.6	7.7	13	-4.6	6.4	10
Sun et al.2024[30]	-11	5.76	6	-1	5.42	6		Matsuo et al.2014[34]	-6	8.19	12	-3	10.58	12
	4-5 times/week							Ramirez-Velez et al.2020[38]	-3	9.6	11	-4.5	8.46	9
Hu et al.2025[29]	-6.8	9.1	82	4.7	4.45	79		Shepherd et al.2015[33]	-1	9.54	42	-2	9	36
	Teenagers (10-19 years old)							Sun et al.2024[30]	-11	5.76	6	2	7.33	6
Sun et al.2024[30]	-11	5.76	6	-1	5.42	6		Tang et al.2022[50]	-0.1	9.21	13	-8.3	10.25	13
	Adult group (20-39 years old)								4-5 times/week
Chidnok et al.2020[43]	-7.27	4.8	11	-2.09	8.68	11		Alansare et al.2018[48]	-2.7	5.79	7	-3	5.63	6
Hu et al.2025[29]	-6.8	9.1	82	4.7	4.45	79			Teenagers (10-19 years old)
	Middle aged group (40-59 years old)							Sun et al.2024[30]	-11	5.76	6	2	7.33	6
Allen et al.2017[32]	-4	10.54	20	0	7	14			Adult group (20-39 years old)
Amaro-Gahete et al.2019[44]	-1.17	1.92	18	1.08	2.63	17		Alansare et al.2018[48]	-2.7	5.79	7	-3	5.63	6
	＜12 weeks							Fisher et al.2015[42]	1.6	7.7	13	-4.6	6.4	10
Allen et al.2017[32]	-4	10.54	20	0	7	14		Matsuo et al.2014[34]	-6	8.19	12	-3	10.58	12
Chidnok et al.2020[43]	-7.27	4.8	11	-2.09	8.68	11		Ramirez-Velez et al.2020[38]	-3	9.6	11	-4.5	8.46	9
Sun et al.2024[30]	-11	5.76	6	-1	5.42	6			Middle aged group (40-59 years old)
	≥12 weeks							Shepherd et al.2015[33]	-1	9.54	42	-2	9	36
Amaro-Gahete et al.2019[44]	-1.17	1.92	18	1.08	2.63	17		Tang et al.2022[50]	-0.1	9.21	13	-8.3	10.25	13
Hu et al.2025[29]	-6.8	9.1	82	4.7	4.45	79			＜12 weeks
	≤30 minutes/time							Alansare et al.2018[48]	-2.7	5.79	7	-3	5.63	6
Chidnok et al.2020[43]	-7.27	4.8	11	-2.09	8.68	11		Fisher et al.2015[42]	1.6	7.7	13	-4.6	6.4	10
Hu et al.2025[29]	-6.8	9.1	82	4.7	4.45	79		Matsuo et al.2014[34]	-6	8.19	12	-3	10.58	12
Sun et al.2024[30]	-11	5.76	6	-1	5.42	6		Shepherd et al.2015[33]	-3	9.6	11	-4.5	8.46	9
	＞30 minutes/time							Sun et al.2024[30]	-11	5.76	6	2	7.33	6
Allen et al.2017[32]	-4	10.54	20	0	7	14		Tang et al.2022[50]	-0.1	9.21	13	-8.3	10.25	13
Amaro-Gahete et al.2019[44]	-1.17	1.92	18	1.08	2.63	17			≥12 weeks
	Insufficient physical activity							Ramirez-Velez et al.2020[38]	-3	9.6	11	-4.5	8.46	9
Hu et al.2025[29]	-6.8	9.1	82	4.7	4.45	79			≤30 minutes/time
	Extremely sedentary							Alansare et al.2018[48]	-2.7	5.79	7	-3	5.63	6
Allen et al.2017[32]	-4	10.54	20	0	7	14		Fisher et al.2015[42]	1.6	7.7	13	-4.6	6.4	10
Amaro-Gahete et al.2019[44]	-1.17	1.92	18	1.08	2.63	17		Matsuo et al.2014[34]	-6	8.19	12	-3	10.58	12
Chidnok et al.2020[43]	-7.27	4.8	11	-2.09	8.68	11		Shepherd et al.2015[33]	-1	9.54	42	-2	9	36
Sun et al.2024[30]	-11	5.76	6	-1	5.42	6		Sun et al.2024[30]	-11	5.76	6	2	7.33	6
									＞30 minutes/time
								Ramirez-Velez et al.2020[38]	-3	9.6	11	-4.5	8.46	9
								Tang et al.2022[50]	-0.1	9.21	13	-8.3	10.25	13
									Insufficient physical activity
								Ramirez-Velez et al.2020[38]	-3	9.6	11	-4.5	8.46	9
								Shepherd et al.2015[33]	-1	9.54	42	-2	9	36
								Tang et al.2022[50]	-0.1	9.21	13	-8.3	10.25	13
									Extremely sedentary
								Alansare et al.2018[48]	-2.7	5.79	7	-3	5.63	6
								Fisher et al.2015[42]	1.6	7.7	13	-4.6	6.4	10
								Matsuo et al.2014[34]	-6	8.19	12	-3	10.58	12
								Sun et al.2024[30]	-11	5.76	6	2	7.33	6
	TG								TG
	≤30 minutes/time								≤30 minutes/time
Kong et al.2022[35]	0	0.36	16	-0.01	0.36	16		Fisher et al.2015[42]	-0.17	0.52	13	-0.18	0.54	10
Sun et al.2024[30]	-0.34	0.27	6	0.04	0.24	6		Shepherd et al.2015[33]	-0.13	0.49	42	-0.05	0.81	36
	＞30 minutes/time							Sun et al.2024[30]	-0.34	0.27	6	0.06	0.13	6
Amaro-Gahete et al.2019[44]	-0.17	0.77	18	0.04	1.08	17			＞30 minutes/time
Chang et al.2023[23]	-0.21	1.35	18	-0.27	1.37	17		Tang et al.2022[50]	-0.25	0.69	13	-0.29	0.56	13
	＜12 weeks
Kong et al.2022[35]	0	0.36	16	-0.01	0.36	16
Sun et al.2024[30]	-0.34	0.27	6	0.04	0.24	6
	≥12 weeks
Amaro-Gahete et al.2019[44]	-0.17	0.77	18	0.04	1.08	17
Chang et al.2023[23]	-0.21	1.35	18	-0.27	1.37	17
	BG								BG
	Overweight/Obesity								Overweight/Obesity
Amaro-Gahete et al.2019[44]	0.03	0.42	18	-0.06	0.53	17		Gillen et al.2016[45]	0.4	1.06	9	0.4	0.85	10
Gillen et al.2016[45]	0.4	1.06	9	-0.1	1.39	6		Kong et al.2016[36]	-0.1	0.35	10	-0.2	0.56	8
	Normal weight							Shepherd et al.2015[33]	0.1	0.82	42	0.1	0.9	36
Kong et al.2022[35]	0	0.26	16	-0.1	0.4	16			Normal weight
Sun et al.2024[30]	0.19	0.31	6	0.24	0.37	6		Sun et al.2024[30]	0.19	0.31	6	0.07	0.87	6
	≤30 minutes/time							Yahat et al.2025[49]	-0.54	0.46	13	-0.61	0.79	13
Gillen et al.2016[45]	0.4	1.06	9	-0.1	1.39	6			≤30 minutes/time
Kong et al.2022[35]	0	0.26	16	-0.1	0.4	16		Gillen et al.2016[45]	0.4	1.06	9	0.4	0.85	10
Sun et al.2024[30]	0.19	0.31	6	0.24	0.37	6		Kong et al.2016[36]	-0.1	0.35	10	-0.2	0.56	8
	＞30 minutes/time							Shepherd et al.2015[33]	0.1	0.82	42	0.1	0.9	36
Amaro-Gahete et al.2019[44]	0.03	0.42	18	-0.06	0.53	17		Sun et al.2024[30]	0.19	0.31	6	0.07	0.87	6
	＜12 weeks								＞30 minutes/time
Kong et al.2022[35]	0	0.26	16	-0.1	0.4	16		Tang et al.2022[50]	-0.54	0.46	13	-0.61	0.79	13
Sun et al.2024[30]	0.19	0.31	6	0.24	0.37	6			＜12 weeks
	≥12 weeks							Kong et al.2016[36]	-0.1	0.35	10	-0.2	0.56	8
Amaro-Gahete et al.2019[44]	0.03	0.42	18	-0.06	0.53	17		Shepherd et al.2015[33]	0.1	0.82	42	0.1	0.9	36
Gillen et al.2016[45]	0.4	1.06	9	-0.1	1.39	6		Sun et al.2024[30]	0.19	0.31	6	0.07	0.87	6
								Tang et al.2022[50]	-0.54	0.46	13	-0.61	0.79	13
									≥12 weeks
								Gillen et al.2016[45]	0.4	1.06	9	0.4	0.85	10
									Teenagers (10-19 years old)
								Kong et al.2016[36]	-0.1	0.35	10	-0.2	0.56	8
								Sun et al.2024[30]	0.19	0.31	6	0.07	0.87	6
									Adult group (20-39 years old)
								Gillen et al.2016[45]	0.4	1.06	9	0.4	0.85	10
									Middle aged group (40-59 years old)
								Tang et al.2022[50]	-0.54	0.46	13	-0.61	0.79	13
								Shepherd et al.2015[33]	0.1	0.82	42	0.1	0.9	36
	HDL-C								HDL-C
	≤30 minutes/time								≤30 minutes/time
Kong et al.2022[35]	-0.3	0.79	16	0.1	0.9	16		Fisher et al.2015[42]	-0.04	0.2	13	-0.05	0.13	10
Sun et al.2024[30]	0.12	0.17	6	0.08	0.3	6		Shepherd et al.2015[33]	0.04	0.38	42	0.14	0.43	36
	＞30 minutes/time							Sun et al.2024[30]	0.12	0.17	6	-0.07	0.35	6
Amaro-Gahete et al.2019[44]	0.13	0.39	18	-0.02	0.3	17			＞30 minutes/time
Chang et al.2023[23]	-0.03	0.04	18	-0.02	0.22	17		Tang et al.2022[50]	-0.02	0.37	13	0.07	0.4	13
	＜12 weeks
Kong et al.2022[35]	-0.3	0.79	16	0.1	0.9	16
Sun et al.2024[30]	0.12	0.17	6	0.08	0.3	6
	≥12 weeks
Amaro-Gahete et al.2019[44]	0.13	0.39	18	-0.02	0.3	17
Chang et al.2023[23]	-0.03	0.04	18	-0.02	0.22	17
	LDL-C								LDL-C
	≤30 minutes/time								≤30 minutes/time
Kong et al.2022[35]	-0.3	0.79	16	0.1	0.9	16		Fisher et al.2015[42]	-0.12	0.44	13	-0.2	0.48	10
Sun et al.2024[30]	-0.05	0.57	6	0.15	0.29	6		Shepherd et al.2015[33]	-0.3	1.15	42	-0.3	0.95	36
	＞30 minutes/time							Sun et al.2024[30]	-0.05	0.57	6	-0.06	0.59	6
Amaro-Gahete et al.2019[44]	0.12	0.96	18	0.1	0.79	17			＞30 minutes/time
Chang et al.2023[23]	-0.35	0.66	18	0.17	0.84	17		Tang et al.2022[50]	-0.19	0.91	13	0.12	0.55	13
	＜12 weeks
Kong et al.2022[35]	-0.3	0.79	16	0.1	0.9	16
Sun et al.2024[30]	-0.05	0.57	6	0.15	0.29	6
	≥12 weeks
Amaro-Gahete et al.2019[44]	0.12	0.96	18	0.1	0.79	17
Chang et al.2023[23]	-0.35	0.66	18	0.17	0.84	17
	VO2max								VO2max
	≤30 minutes/time								≤30 minutes/time
Chidnok et al.2020[43]	4.24	5.15	11	-1.21	3.38	11		Matsuo et al.2014[34]	8.6	8.39	12	5.4	8.26	12
Hu et al.2025[29]	5	0.5	82	-0.1	1.45	79		Shepherd et al.2015[33]	2.8	7.05	42	2.4	7.26	36
Li et al.2024[31]	4.2	5.24	15	0.38	2.87	16			＞30 minutes/time
	＞30 minutes/time							Huang et al.2021[41]	12.3	1.84	18	6.5	1.66	18
Huang et al.2021[41]	12.3	1.84	18	0.5	1.18	18		Tang et al.2022[50]	2.6	6.3	13	0.3	5.7	13
Weng et al.2013[39]	11.4	5.23	10	-1.5	5.54	10		Weng et al.2013[39]	11.4	5.23	10	5.6	4.46	10
	2-3 times/week								2-3 times/week
Chidnok et al.2020[43]	4.24	5.15	11	-1.21	3.38	11		Matsuo et al.2014[34]	8.6	8.39	12	5.4	8.26	12
Li et al.2024[31]	4.2	5.24	15	0.38	2.87	16		Shepherd et al.2015[33]	2.8	7.05	42	2.4	7.26	36
	4-5 times/week							Tang et al.2022[50]	2.6	6.3	13	0.3	5.7	13
Huang et al.2021[41]	12.3	1.84	18	0.5	1.18	18			4-5 times/week
Hu et al.2025[29]	5	0.5	82	-0.1	1.45	79		Huang et al.2021[41]	12.3	1.84	18	6.5	1.66	18
Weng et al.2013[39]	11.4	5.23	10	-1.5	5.54	10		Weng et al.2013[39]	11.4	5.23	10	5.6	4.46	10
	Insufficient physical activity								Insufficient physical activity
Hu et al.2025[29]	5	0.5	82	-0.1	1.45	79		Shepherd et al.2015[33]	2.8	7.05	42	2.4	7.26	36
Li et al.2024[31]	4.2	5.24	15	0.38	2.87	16		Tang et al.2022[50]	2.6	6.3	13	0.3	5.7	13
	Extremely sedentary								Extremely sedentary
Chidnok et al.2020[43]	4.24	5.15	11	-1.21	3.38	11		Huang et al.2021[41]	12.3	1.84	18	6.5	1.66	18
Huang et al.2021[41]	12.3	1.84	18	0.5	1.18	18		Matsuo et al.2014[34]	8.6	8.39	12	5.4	8.26	12
Weng et al.2013[39]	11.4	5.23	10	-1.5	5.54	10		Weng et al.2013[39]	11.4	5.23	10	5.6	4.46	10
SBP, systolic blood pressure; DBP, diastolic blood pressure; BG, blood glucose; TG, triglycerides; HDL-C, high-density lipoprotein cholesterol; VO2max, maximal oxygen consumption ; LDL-C, low-density lipoprotein cholesterol ; TC, total cholesterol; ; HIIT, high-intensity interval training; MICT, moderate-intensity continuous training; CON, non-exercise group.
Mead3 and SD3 were derived using the following formulas:1.Mead3=Mead2-Mead1;2.SD3=SQRT(POWER(SD1,2)+POWER(SD2,2)-2*R*SD1*SD2).n, Sample size. Mead1, SD1, and Mead2, SD2 are provided in the main effect table and are therefore not repeated in the subgroup data table.
