# Supplementary material for: Effects of High-Intensity Interval Training on Body Composition and Cardiometabolic Health in Physically Inactive Individuals: A Systematic Review and Meta-Analysis of Randomized Controlled Trials
Source: Metabolites. 2026 Jul 22;16(7):514. doi: 10.3390/metabo16070514 (PMC13413877; doi:10.3390/metabo16070514)
Supplement: Supplementary file 1 [file metabolites-16-00514-s001.zip › Supplementary File S6.xlsx]

## Sheet: Sheet1
Supplementary File S6. Raw data for all indicators.
study	BMI data:HIIT vs CON
	Experimental							Control
	Mead1	SD1	Mead2	SD2	Mead3	SD3	n	Mead1	SD1	Mead2	SD2	Mead3	SD3	n
Hu et al.(2025)[29]					-1.6	0.2	82	22.1	1.7	22.7	1.7	0.6	1.7	79
Sun et al.(2024)[30]	23.5	2.3	23.4	2.3	-0.1	2.3	6	20.3	1.7	20.3	1.7	0	1.7	6
Li et al.(2024)[31]	21.07	1.66	20.69	1.5	-0.38	1.59	15	20.68	2.61	20.76	2.57	0.08	2.59	16
Kong et al.(2022)[35]	22.6	3.1	22.7	3	0.1	3.05	16	23	2.3	23	2.1	0	2.21	16
Huang et al.(2021)[41]	22.5	0.4	22.5	0.4	0	0.4	18	21.9	0.5	22	0.9	0.1	0.78	18
Allen et al.(2017)[32]	27.3	4	27.3	4	0.05	0.4	20	26.9	5.4	26.9	5.4	0.09	0.3	14
Chidnok et al.(2020)[43]	21.26	3.93	21.38	4.02	0.12	3.98	11	21.25	4.42	21.41	4.66	0.16	4.54	11
Huang et al.(2025)[40]	21.62	2.35	21.31	2.14	-0.31	2.25	16	22.34	3.7	22.65	3.59	0.31	3.65	16
Chang et al.(2023)[23]					-0.22	0.4	18					0.12	0.37	17
Amaro-Gahete et al.(2019)[44]	26.43	3.15	26.37	2.96	-0.06	0.53	18	26.39	3.8	26.21	3.65	-0.18	0.34	17
Weng et al.(2013)[39]					-0.5	2.85	10					0	1.76	10
Gillen et al.(2016)[45]	27	5	26	5	-1	5	9	25	7	25	7	0	7	6
Lame-Jouybari et al.(2024)[24]	25.17	4.5	24.63	4.5	-0.54	4.5	12	25.95	4.4	26.04	4.3	0.09	4.35	12
	BMI data:HIIT vs MICT
Sun et al.(2024)[30]	23.5	2.3	23.4	2.3	-0.1	2.3	6	22.5	1.7	22.2	1.6	-0.3	1.65	6
Ramírez-Vélez et al.(2020)[38]	25.5	4.2	24.4	4.2	-1.1	4.2	11	23.6	3.6	23.4	3	-0.2	3.34	9
Huang et al.(2021)	22.5	0.4	22.5	0.4	0	0.4	18	22.3	0.7	22.4	0.5	0.1	0.62	18
Shepherd et al.(2015)[33]	27.7	5	27.4	4.9	-0.3	4.95	42	27.7	4.6	27.4	4.7	-0.3	4.65	36
Huang et al.(2025)[40]	21.62	2.35	21.31	2.14	-0.31	2.25	16	21.03	1.96	20.41	1.68	-0.62	1.84	15
Fisher et al.(2015)[42]					-0.26	0.83	13					-0.35	0.75	10
Weng et al.(2013)[39]					-0.5	2.85	10					-0.3	2.21	10
Gillen et al.(2016)[45]	27	5	26	5	-1	5	9	26	6	26	6	0	6	10
Ramírez-Vélez et al.(2019)[37]	25.5	4.2	24.4	4.2	-1.1	4.2	11	23.6	3.6	23.4	1.2	-0.2	3.17	9
Tang et al.(2022)[50]	23.6	4	23.2	3.9	-0.4	3.95	13	24.2	4.8	23.7	4.6	-0.5	4.7	13
Kong et al.(2016)[36]	25.5	2.1	25.7	2.2	0.2	2.15	10	26.2	2.4	25.9	2.2	-0.3	2.3	8
Matsuo et al.(2014)[34]	22	1.7	22.1	1.8	0.1	1.75	12	21.7	2.1	21.4	2.1	-0.3	2.1	12
	BW data:HIIT vs CON
Hu et al.(2025)[29]					-4.6	6.64	82	69.6	6.5	71.2	5.1	1.6	5.93	79
Sun et al.(2024)[30]	64.4	5.1	63.8	4.5	-0.6	4.83	6	53.5	8.5	53.4	8	-0.1	8.26	6
Li et al.(2024)[31]	56.26	5.49	55.26	5.23	-1	5.36	15	55.32	8.27	55.52	8.11	0.2	8.19	16
Kong et al.(2022)[35]	59.1	8.3	59.4	8	0.3	8.15	16	61	7.1	60.8	6.7	-0.2	6.91	16
Huang et al.(2021)[41]	67.6	2	68.1	1.7	0.5	1.87	18	66.2	1.9	65.8	1.7	-0.4	1.81	18
Allen et al.(2017)[32]	80.56	17.44	80. 62	17.81	0.06	1.51	20	76.92	17.91	77	17.91	0.08	0.92	14
Chidnok et al.(2020)[43]	55.73	12.11	56	12.17	0.27	12.14	11	55.18	12.4	55.59	12.89	0.41	12.65	11
Huang et al.(2025)[40]	60.39	7.39	60.16	6.36	-0.23	6.93	16	62.52	11.02	63.45	11.52	0.93	11.28	16
Chang et al.(2023)[23]					-0.56	1.11	18					0.33	0.96	17
Weng et al.(2013)[39]					-1.8	7.98	10					0.7	6.64	10
Astorino et al.(2013)[47]	68.4	13.7	69	15	0.6	14.39	11	57.5	11.0	57.3	12.2	-0.2	11.65	7
Gillen et al.(2016)[45]	84	23	83	22	-1	22.52	9	78	25	78	23	0	24.06	6
Yahat et al.(2025)[49]	77.15	4.39	71.4	4.18	-5.75	4.29	20	79.1	4.11	78.4	3.45	-0.7	3.82	20
Cooper et al.(2016)[46]	94.8	20.2	95.7	21.2	0.9	20.71	15	89.4	12.1	89.8	12.2	0.4	12.15	14
	BW data:HIIT vs MICT
Sun et al.(2024)[30]	64.4	5.1	63.8	4.5	-0.6	4.83	6	61.3	6.4	60.6	5.9	-0.7	6.17	6
Ramírez-Vélez et al.(2020)[38]	66.8	10.9	66.7	10.5	-0.1	10.71	11	69.3	15.3	68.6	13.5	-0.7	14.48	9
Huang et al.(2021)	67.6	2	68.1	1.7	0.5	1.87	18	67.1	1.4	67	1.4	-0.1	1.4	18
Shepherd et al.(2015)[33]	78.8	18.3	77.8	17.9	-1	18.1	42	77.5	15.8	76.6	15.8	-0.9	15.8	36
Matsuo et al.(2014)[34]	65	4.9	65.2	5	0.2	4.95	12	65.7	7.5	64.8	7.5	-0.9	7.5	12
Huang et al.(2025)[40]	60.39	7.39	60.16	6.36	-0.23	6.93	16	57.65	9.23	56.32	8.08	-1.33	8.71	15
Weng et al.(2013)[39]					-1.8	7.98	10					-0.3	6.22	10
Gillen et al.(2016)[45]	84	23	83	22	-1	22.52	9	84	20	82	20	-2	20	10
Yahat et al.(2025)[49]	77.15	4.39	71.4	4.18	-5.75	4.29	20	77.2	5.01	71.45	4.53	-5.75	4.79	20
Ramírez-Vélez et al.(2019)[37]	66.8	10.9	66.7	10.5	-0.1	10.71	11	69.3	15.3	68.6	13.5	-0.7	14.48	9
Fisher et al.(2015)					-0.82	2.57	13					-1.09	2.42	10
Tang et al.(2022)[50]	63.2	12.6	62.2	12.5	-1	12.55	13	63	13.3	61.7	12.6	-1.3	12.96	13
Kong et al.(2016)[36]	68.3	8.9	69	8.9	0.7	8.9	10	69.1	8.8	68.2	7.8	-0.9	8.35	8
	SBP data:HIIT vs CON
Hu et al.(2025)[29]					-9.2	13.7	82	117.2	10.8	113.3	9.9	-3.9	10.38	79
Sun et al.(2024)[30]	114	6.3	108	9.6	-6	8.45	6	109	8.8	109	10.3	0	6.94	6
Allen et al.(2017)[32]	122	16	120	15	-2	9	20	111	20	112	20	1	8	14
Chidnok et al.(2020)[43]	118	11.87	119.27	9.45	1.27	10.86	11	115	13.55	114.91	9.36	-0.09	12.02	11
Amaro-Gahete et al.(2019)[44]	126.72	16.68	124.67	15.4	-2.06	2.1	18	129.85	15.17	130.23	15.5	0.38	2.47	17
	SBP data:HIIT vs MICT
Sun et al.(2024)[30]	114	6.3	108	9.6	-6	8.45	6	115	9.5	115	7.5	0	8.67	6
Ramírez-Vélez et al.(2020)[38]	116.2	6.5	112.5	9.1	-3.7	8.12	11	116.8	5.1	113	7.6	-3.8	6.71	9
Shepherd et al.(2015)	123	11	123	10	0	10.54	42	127	14	123	13	-4	13.53	36
Matsuo et al.(2014)[34]	114	10	111	11	-3	10.54	12	115	11	113	9	-2	10.15	12
Fisher et al.(2015)[42]					-0.3	11.1	13					-4.6	11.4	10
Tang et al.(2022)[50]	118.8	17.5	116.5	13.6	-2.3	15.91	13	115.7	13	106.9	9.7	-8.8	11.7	13
Alansare et al.(2018)[	123.7	4.57	118	3.94	-5.7	4.29	7	122.3	5.11	115.4	6.34	-6.9	5.82	6
	DBP data:HIIT vs CON
Hu et al.(2025)[29]					-6.8	9.1	82	77.4	4.4	82.1	4.5	4.7	4.45	79
Sun et al.(2024)[30]	71	5	60	6.3	-11	5.76	6	66	0.6	65	5.7	-1	5.42	6
Allen et al.(2017)[32]	76	10	72	11	-4	10.54	20	68	14	68	11	0	7	14
Chidnok et al.(2020)[43]	79.91	5.5	72.64	3.31	-7.27	4.8	11	73.82	10.02	71.73	5.2	-2.09	8.68	11
Amaro-Gahete et al.(2019)[44]	80.5	11.39	79.33	10.63	-1.17	1.92	18	84.92	9.45	86	10.44	1.08	2.63	17
	DBP data:HIIT vs MICT
Sun et al.(2024)[30]	71	5	60	6.3	-11	5.76	6	67	7.7	69	6.9	2	7.33	6
Ramírez-Vélez et al.(2020)[38]	70	8.7	67	10.3	-3	9.6	11	72.3	7	67.8	9.4	-4.5	8.46	9
Shepherd et al.(2015)	76	10	75	9	-1	9.54	42	78	9	76	9	-2	9	36
Matsuo et al.(2014)[34]	74	7	68	9	-6	8.19	12	75	12	72	8	-3	10.58	12
Fisher et al.(2015)[42]					1.6	7.7	13					-4.6	6.4	10
Tang et al.(2022)[50]	75.1	10.2	75	7.7	-0.1	9.21	13	76.6	11.1	68.3	9.1	-8.3	10.25	13
Alansare et al.(2018)[48]	73.6	2.4	70.9	6.6	-2.7	5.79	7	75.5	6.49	72.5	3.59	-3	5.63	6
	BF% data:HIIT vs CON
Sun et al.(2024)[30]	27.8	8.7	26.3	8.6	-1.5	8.65	6	26	8.2	25.6	7.1	-0.4	7.71	6
Huang et al.(2025)[40]	21.46	4.24	20.08	5.04	-1.38	4.69	16	19.73	5.85	19.84	5.34	0.11	5.61	16
Chang et al.(2023)[					1.86	2.61	18					2.04	2.41	17
Gillen et al.(2016)[45]	30	7	28	8	-2	7.55	9	24	6	25	6	1	6	6
Lame-Jouybari et al.(2024)[24]	18.2	6.9	15.9	7.5	-2.3	7.22	12	17.1	7	17.9	6.5	0.8	6.76	12
Yahat et al.(2025)[49]	26	2.97	20	3.21	-6	3.1	20	25.2	3.05	24.2	2.66	-1	2.87	20
Cooper et al.(2016)[46]	25	5.8	24.8	6	-0.2	6	15	25.1	5.4	24.9	4.6	-0.2	5.04	14
	BF% data:HIIT vs MICT
Sun et al.(2024)[30]	27.8	8.7	26.3	8.6	-1.5	8.65	6	26.8	5.7	25.3	4.8	-1.5	5.31	6
Shepherd et al.(2015)[33]	31.6	7.9	30.8	7.5	-0.8	7.71	42	32	7.6	30.9	8.7	-1.1	8.21	36
Huang et al.(2025)[40]	21.46	4.24	20.08	5.04	-1.38	4.69	16	20.36	3.76	18.36	3.43	-2	3.61	15
Gillen et al.(2016)[45]	30	7	28	8	-2	7.55	9	27	10	25	10	-2	10	10
Yahat et al.(2025)[49]	26	2.97	20	3.21	-6	3.1	20	25.8	3.03	20.1	3.62	-5.7	3.36	20
Ramírez-Vélez et al.(2020)[38]	31.2	12.1	30	11.5	-1.2	11.81	11	27.4	7.2	27.4	6.5	0	6.88	9
Fisher et al.(2015)[42]					-0.88	1.41	13					-1.28	2.2	10
Tang et al.(2022)[50]	32.3	4.6	29	5.2	-3.3	4.93	13	30.1	7.8	28.9	7.6	-1.2	7.7	13
Kong et al.(2016)[36]	36.7	4.8	37.4	5.6	0.7	5.25	10	36.1	3.8	37	3.2	0.9	3.54	8
	VO2max data:HIIT vs CON
Hu et al.(2025)[29]					5	0.5	82	37.6	1.5	37.5	1.4	-0.1	1.45	79
Li et al.(2024)[31]	34.87	4.94	39.07	5.5	4.2	5.24	15	34.25	2.46	34.63	3.16	0.38	2.87	16
Huang et al.(2021)[41]	34.5	1.3	46.8	2.1	12.3	1.84	18	34.6	1.3	35.1	1	0.5	1.18	18
Chidnok et al.(2020)[43]	20.1	4.31	24.34	5.71	4.24	5.15	11	21.72	3.42	20.51	3.34	-1.21	3.38	11
Weng et al.(2013)[39]					11.4	5.23	10					-1.5	5.54	10
	VO2max data:HIIT vs MICT
Huang et al.(2021)[41]	34.5	1.3	46.8	2.1	12.3	1.84	18	35.1	1.2	41.6	1.9	6.5	1.66	18
Shepherd et al.(2015)[33]	32	7	34.8	7.1	2.8	7.05	42	31.5	7	33.9	7.5	2.4	7.26	36
Matsuo et al.(2014)[34]	39.8	7.9	48.4	8.8	8.6	8.39	12	40.2	8.5	45.6	8	5.4	8.26	12
Weng et al.(2013)[39]					11.4	5.23	10					5.6	4.46	10
Tang et al.(2022)[50]	30.9	6.2	33.5	6.4	2.6	6.3	13	33.7	6.1	34	5.2	0.3	5.7	13
	WHR data:HIIT vs CON
Sun et al.(2024)[30]	0.84	0.03	0.83	0.04	-0.01	0.04	6	0.82	0.02	0.83	0.02	0.01	0.02	6
Allen et al.(2017)[32]	0.87	0.12	0.84	0.11	-0.03	0.12	20	0.83	0.08	0.84	0.07	0.01	0.08	14
Huang et al.(2025)[40]	0.82	0.04	0.81	0.04	-0.01	0.04	16	0.84	0.05	0.84	0.04	0	0.05	16
Chang et al.(2023)[23]					0.02	0.03	18					0.02	0.03	17
	WHR data:HIIT vs MICT
Sun et al.(2024)[30]	0.84	0.03	0.83	0.04	-0.01	0.04	6	0.83	0.03	0.82	0.02	-0.01	0.03	6
Huang et al.(2025)[40]	0.82	0.04	0.81	0.04	-0.01	0.04	16	0.83	0.04	0.82	0.03	-0.01	0.04	15
Ramírez-Vélez et al.(2020)[38]	0.835	0.073	0.828	0.081	-0.01	0.08	11	0.834	0.132	0.837	0.131	0.003	0.13	9
Tang et al.(2022)	0.87	0.05	0.85	0.06	-0.02	0.06	13	0.86	0.04	0.85	0.04	-0.01	0.04	13
	TG data:HIIT vs CON
Sun et al.(2024)[30]	1.13	0.31	0.79	0.19	-0.34	0.27	6	0.76	0.26	0.8	0.21	0.04	0.24	6
Kong et al.(2022)[35]	1	0.4	1	0.3	0	0.36	16	0.9	0.3	0.8	0.4	-0.01	0.36	16
Amaro-Gahete et al.(2019)[44]	1.53	0.71	1.36	0.81	-0.17	0.77	18	1.48	0.82	1.52	1.23	0.04	1.08	17
Chang et al.(2023)[23]					-0.21	1.35	18					-0.27	1.37	17
	TG data:HIIT vs MICT
Sun et al.(2024)[30]	1.13	0.31	0.79	0.19	-0.34	0.27	6	0.75	0.12	0.81	0.14	0.06	0.13	6
Shepherd et al.(2015)[33]	1.22	0.49	1.09	0.48	-0.13	0.49	42	1.34	0.84	1.29	0.78	-0.05	0.81	36
Fisher et al.(2015)[42]					-0.17	0.52	13					-0.18	0.54	10
Tang et al.(2022)[50]	1.24	0.73	0.99	0.63	-0.25	0.69	13	1.24	0.65	0.95	0.37	-0.29	0.56	13
	BG data:HIIT vs CON
Sun et al.(2024)[30]	4.85	0.32	5.04	0.29	0.19	0.31	6	4.87	0.38	5.11	0.35	0.24	0.37	6
Kong et al.(2022)[35]	4.6	0.2	4.6	0.3	0	0.26	16	4.6	0.4	4.5	0.4	-0.1	0.4	16
Amaro-Gahete et al.(2019)[44]	4.98	0.31	5.01	0.47	0.03	0.42	18	5.56	0.59	5.2	0.43	-0.06	0.53	17
Gillen et al.(2016)[45]	5	1.2	5.4	0.8	0.4	1.06	9	5.5	1.6	5.4	0.8	-0.1	1.39	6
	BG data:HIIT vs MICT
Sun et al.(2024)[30]	4.85	0.32	5.04	0.29	0.19	0.31	6	5.22	0.92	5.29	0.82	0.07	0.87	6
Shepherd et al.(2015)[33]	5.3	0.7	5.4	0.9	0.1	0.82	42	5.5	0.9	5.6	0.9	0.1	0.9	36
Gillen et al.(2016)[45]	5	1.2	5.4	0.8	0.4	1.06	9	5.3	0.8	5.7	0.9	0.4	0.85	10
Tang et al.(2022)[50]	4.69	0.4	4.15	0.5	-0.54	0.46	13	4.79	0.8	4.18	0.77	-0.61	0.79	13
Kong et al.(2016)[36]	4.5	0.2	4.4	0.4	-0.1	0.35	10	4.6	0.5	4.4	0.6	-0.2	0.56	8
	TC data:HIIT vs CON
Sun et al.(2024)[30]	3.31	0.41	3.32	0.74	0.01	0.64	6	3.71	0.44	3.98	0.48	0.27	0.46	6
Kong et al.(2022)[35]	4.9	1	4.4	0.7	-0.5	0.89	16	4.9	1	5	1	0.1	1	16
Amaro-Gahete et al.(2019)[44]	5.63	1.09	5.55	1	-0.08	1.05	18	5.19	0.93	5.34	0.8	0.15	0.87	17
Chang et al.(2023)[23]					-0.64	0.98	18					-0.04	0.96	17
	TC data:HIIT vs MICT
Sun et al.(2024)[30]	3.31	0.41	3.32	0.74	0.01	0.64	6	4.06	0.77	3.99	1.09	-0.07	0.97	6
Shepherd et al.(2015)[33]	5.1	1.2	4.8	0.9	-0.3	1.08	42	5.4	1.3	5	1.4	-0.04	1.35	36
Fisher et al.(2015)[42]					-0.24	0.46	13					-0.33	0.68	10
Tang et al.(2022)[50]	5.36	0.84	4.96	1	-0.4	0.93	13	5.06	0.81	5.03	0.4	-0.03	0.7	13
	HDL-C data:HIIT vs CON
Kong et al.(2022)[35]	2.9	0.9	2.6	0.6	-0.3	0.79	16	2.9	0.9	3	0.9	0.1	0.9	16
Sun et al.(2024)[30]	1.17	0.14	1.29	0.19	0.12	0.17	6	1.51	0.29	1.59	0.3	0.08	0.3	6
Amaro-Gahete et al.(2019)[44]	1.49	0.29	1.62	0.44	0.13	0.39	18	1.58	0.31	1.56	0.28	-0.02	0.3	17
Chang et al.(2023)[23]					-0.03	0.04	18					-0.02	0.22	17
	HDL-C data:HIIT vs MICT
Fisher et al.(2015)[42]					-0.04	0.2	13					-0.05	0.13	10
Shepherd et al.(2015)[33]	1.36	0.38	1.4	0.37	0.04	0.38	42	1.24	0.46	1.38	0.4	0.14	0.43	36
Sun et al.(2024)[30]	1.17	0.14	1.29	0.19	0.12	0.17	6	1.49	0.31	1.42	0.38	-0.07	0.35	6
Tang et al.(2022)[50]	1.51	0.37	1.49	0.37	-0.02	0.37	13	1.44	0.43	1.51	0.35	0.07	0.4	13
	LDL-C data:HIIT vs CON
Amaro-Gahete et al.(2019)[44]	3.449	0.93	3.567	0.989	0.12	0.96	18	3.22	0.764	3.313	0.818	0.1	0.79	17
Chang et al.(2023)[23]					-0.35	0.66	18					0.17	0.84	17
Kong et al.(2022)[35]	2.9	0.9	2.6	0.6	-0.3	0.79	16	2.9	0.9	3	0.9	0.1	0.9	16
Sun et al.(2024)[30]	1.66	0.51	1.61	0.62	-0.05	0.57	6	1.81	0.18	1.96	0.33	0.15	0.29	6
	LDL-C data:HIIT vs MICT
Fisher et al.(2015)[42]					-0.12	0.44	13					-0.2	0.48	10
Shepherd et al.(2015)[33]	3	1.1	2.7	1.2	-0.3	1.15	42	2.9	1	2.6	0.9	-0.3	0.95	36
Sun et al.(2024)[30]	1.66	0.51	1.61	0.62	-0.05	0.57	6	2.16	0.46	2.1	0.66	-0.06	0.59	6
Tang et al.(2022)[50]	3.4	0.81	3.21	0.99	-0.19	0.91	13	3.16	0.61	3.28	0.47	0.12	0.55	13
Mead1 and SD1 denote the mean and standard deviation at baseline; Mead2 and SD2 denote the mean and standard deviation at the final assessment. Mead3 and SD3 were derived using the following formulas:1.Mead3=Mead2-Mead1;2.SD3=SQRT(POWER(SD1,2)+POWER(SD2,2)-2*R*SD1*SD2).n, Sample size.
When Mead3 and SD3 are reported directly in the original article, the Mead1, SD1 and Mead2, SD2 fields are left blank.
Ramírez-Vélez et al.(2020)[38]：Waist-to-hip ratio values were calculated from the waist and hip circumferences reported in the source articles (waist circumference ÷ hip circumference); error propagation was handled by summing the relative errors.
Unit conversion from mg/dL to mmol/L was applied as follows. For TG (triglycerides), values in Amaro-Gahete et al. (2019)[44] and Chang et al. (2023)[23] were converted by dividing the mean difference and SD by 88.57. For BG, values in Amaro-Gahete et al. (2019)[44] were converted by dividing the mean difference and SD by 18. For TC, HDL-C, and LDL-C values in Amaro-Gahete et al. (2019)[44] and C…
Forest plot analyses were conducted exclusively using Mead3 and SD3 (i.e., the change-from-baseline means and their corresponding standard deviations).
BF%, body fat mass percentage; WHR, waist-to-hip ratio; SBP, systolic blood pressure; DBP, diastolic blood pressure; BG, blood glucose; TG, triglycerides; HDL-C, high-density lipoprotein cholesterol; BW, body weight ; BMI, body mass index ; VO2max, maximal oxygen consumption ; LDL-C, low-density lipoprotein cholesterol ; TC, total cholesterol; HIIT, high-intensity interval training; MICT, moderat…
