# Supplementary material for: Effects of High-Intensity Interval Training on Body Composition and Cardiometabolic Health in Physically Inactive Individuals: A Systematic Review and Meta-Analysis of Randomized Controlled Trials
Source: Metabolites. 2026 Jul 22;16(7):514. doi: 10.3390/metabo16070514 (PMC13413877; doi:10.3390/metabo16070514)
Supplement: Supplementary file 1 [file metabolites-16-00514-s001.zip › Supplementary Table S1.xlsx]

## Sheet: Sheet1
Supplementary Table S1. Summary of included study characteristics.
Author(year)	国家/地区	group	patient characteristics			Intervention modality	HIIT Classification	experiment intervention frequency	intervention duration (min/session)	duration of intervention	Outcome
			participants ,n (Mb)	age (years), mean (SD)	body mass index
Hu et al.(2025)[29]	China	HIIT	n=82(Mb=82)	20.6 ± 1.0	21.9 ± 2.1	Cycling	Sprint-based HIIT	5 sess./wk	~2 min/session	12 weeks	BMI、BW、SBP、DBP、VO2max
		CON	n=79 (Mb=79)	20.5 ± 1.1	22.1 ± 2.1	Usual sedentary lifestyle
Li et al.(2024)[31]	China	HIIT	n=15(Mb=0)	19.47 ± 0.74	21.07 ± 1.66	Treadmill	Long-interval aerobic HIIT	3 sess./wk	30 min/session	8 weeks	BMI、BW、VO2max
		CON	n=16(Mb=0)	19.44 ± 0.63	20.68 ± 2.61	Usual lifestyle
Kong et al.(2022)[35]	Macao, China	HIIT	n=16(Mb=0)	21.9 ± 2.8	22.6 ± 3.1	Sprint training	Sprint-based HIIT	3 sess./wk	25 min/session	4 weeks	BMI、BW、TG、BG、TC、HDL-C、LDL-C
		CON	n=16(Mb=0)		23.0 ± 2.3	Usual physical activity
Allen et al.(2017)[32]	Australia	HIIT	n=20(Mb=7)	49.2 ± 6.1	27.3 ± 4.0	Cycling	Sprint-based HIIT	3 sess./wk	30-60 min/session	9 weeks	BMI、BW、SBP、DBP、WHR
		CON	n=14(Mb=4)		26.9 ± 5.4	Usual sedentary lifestyle
Chidnok et al.(2020)[43]	Thailand	HIIT	n=11(Mb=0)	21.3 ± 0.7	21.26 ± 3.93	Cycling	Short-interval aerobic HIIT	3 sess./wk	25 min/session	6 weeks	BMI、BW、SBP、DBP、VO2max
		CON	n=11(Mb=0)		21.25 ± 4.42	usual physical activity
Chang et al.(2023)[23]	Taiwan, China	HIIT	n=18(Mb=3)	57.71 ± 8.72	NR	Multicomponent exercise	Circuit-based functional HIIT	3 sess./wk (2 supervised + 1 home-based)	40 min/session	12 weeks	BMI、BW、BF%、WHR、TG、TC、HDL-C、LDL-C
		CON	n=17(Mb=1)	59.06 ± 7.48	NR	Usual activity and diet
Lame-Jouybari et al.(2024)[24]	Iran	HIIT	n=12(Mb=12)	18-40	25.17±4.5	Treadmill + placebo	Long-interval aerobic HIIT	3 sess./wk	40 min/session	8 weeks	BMI、BW、SBP、DBP、BF%、WHR
		CON	n=12(Mb=12)		25.95 ± 4.4	Usual sedentary lifestyle and diet
Amaro-Gahete et al.(2019)[44]	Granada, Spain	HIIT	n=18(Mb=9)	53.14 ± 5.59	26.43 ± 3.15	Treadmill + resistance training	Mixed-mode HIIT	2 sess./wk	40-52 min/session	12 weeks	BMI、SBP、DBP、TG、BG、TC、HDL-C、LDL-C
		CON	n=17(Mb=7)	52.09 ± 4.05	26.67 ± 3.71	Usual physical activity and diet
Astorino et al.(2013)[47]	United States	HIIT	n=11(Mb=0)	22.7 ± 5.4	25.3 ± 4.3	Cycling	Short-interval aerobic HIIT	3 sess./wk	18-30 min/session	12 weeks	BW
		CON	n=7(Mb=0)	20.4 ± 1.7	21.2 ± 3.1	Usual physical activity and diet
Cooper et al.(2016)[46]	Australia	HIIT	n=15(Mb=15)	47.2 ± 5.1	29.7 ± 4.1	Cycling	Sprint-based HIIT	3 sess./wk	25-40 min/session	12 weeks	BW、BF%
		CON	n=14(Mb=14)	51.2 ± 7.0	28.7 ± 3.6	Usual physical activity and diet
Ramírez-Vélez et al.(2020)[38]	Colombia	HIIT	n=11(Mb=3)	32.1 ± 9.0	25.5 ± 4.2	Treadmill	Long-interval aerobic HIIT	3 sess./wk	35-55 min/session	12 weeks	BMI、BW、SBP、DBP、BF%
		MICT	n=9(Mb=5)	31.4 ± 6.4	23.6 ± 3.6	Treadmill			30-60 min/session
Shepherd et al.(2015)[33]	United Kingdom	HIIT	n=42(Mb=12)	42 ± 11	27.7 ± 5.0	Indoor cycling	Short-interval aerobic HIIT	3 sess./wk	18-25 min/session	10 weeks	WHR、BW、SBP、DBP、BF%、VO2max、TG、BG、TC、HDL-C、LDL-C
		MICT	n=36(Mb=14)		27.7 ± 4.6	Indoor cycling		5 sess./wk (3 supervised + 2 unsupervised)	30-45 min/session
Matsuo et al.(2014)[34]	Japan	HIIT	n=12(Mb=12)	29.8±6.9	22.0 ± 1.7	Cycling	Long-interval aerobic HIIT	3 sess./wk	18 min/session	8 weeks	BMI、BW、SBP、DBP、VO2max
		MICT	n=12(Mb=12)	28.5±7.7	21.7 ± 2.1	Cycling			45 min/session
Fisher et al.(2015)[42]	United States	HIIT	n=13(Mb=13)	20.0 ± 1.5	30.0 ± 3.1	Cycling	Sprint-based HIIT	3 sess./wk	20 min/session	6 weeks	BMI、BW、SBP、DBP、BF%、TG、TC、HDL-C、LDL-C
		MICT	n=10(Mb=10)		29.0 ± 3.4	Cycling		5 sess./wk	45-60 min/session
Tang et al.(2022)[50]	China	HIIT	n=13(Mb=3)	42.2 ± 5.7	23.6 ± 4.0	Swimming	Short-interval aerobic HIIT	3 sess./wk	~ 52 min/session	6 weeks	BMI、BW、SBP、DBP、BF%、VO2max、WHR、TG、BG、TC、HDL-C、LDL-C
		MICT	n=13(Mb=4)	39.2 ± 6.0	24.2 ± 4.8	Swimming			~ 65 min/session
Kong et al.(2016)[36]	China	HIIT	n=10(Mb=0)	19.8 ± 0.8	25.5 ± 2.1	Cycling	Sprint-based HIIT	4 sess./wk	20 min/session	5 weeks	BMI、BW、BF%、BG
		MICT	n=8(Mb=0)	18-30	26.2 ± 2.4	Cycling			40 min/session
Alansare et al.(2018)[48]	United States	HIIT	n=7(Mb=7)	27.5 ± 3.80	29.7 ± 5.89	Cycling	Short-interval aerobic HIIT	4 sess./wk	30 min/session	2 weeks	SBP、DBP
		MICT	n=6(Mb=6)			Cycling			50 min/session
Ramírez-Vélez et al.(2019)[37]	Colombia	HIIT	n=11(NR)	18-45	25.5 ± 4.2	Treadmill	Long-interval aerobic HIIT	3 sess./wk	38-42 min/session	12 weeks	BMI、BW
		MICT	n=9(NR)		23.6 ± 3.6	Treadmill
Gillen et al.(2016)[45]	Canada	HIIT	n=9(Mb=9)	27 ± 7	27 ± 5	Cycling	Sprint-based HIIT	Week 1 1 sess./wk; Week 2 2 sess./wk; Weeks 3-12 3 sess./wk	10 min/session	12 weeks	BMI、BW、BF%、BG
		MICT	n=10(Mb=10)	28 ± 9	26 ± 6	Cycling			50 min/session
		CON	n=6(Mb=6)	26 ± 8	25 ± 7	Usual physical activity and diet
Weng et al.(2013)[39]	Taiwan, China	HIIT	n=10(Mb=10);	22.3 ± 0.2	22.7 ± 0.9	Cycling	Long-interval aerobic HIIT	5 sess./wk	36 min/session	5 weeks	BMI、BW、VO2max
		MICT	n=10(Mb=10)	22.5 ± 1.0	22.5 ± 0.7	Cycling
		CON	n=10(Mb=10)	22.4 ± 0.9	22.3 ± 0.5	Usual physical activity and diet
Yahat et al.(2025)[49]	Cyprus	HIIT	n=20(Mb=20)	16.10 ± 0.30	25.15 ± 1.86	Running	Short-interval aerobic HIIT	4 sess./wk	20 min/session	8 weeks	BW、BF%
		MICT	n=20(Mb=20)			Running			30 min/session
		CON	n=20(Mb=20)			Usual sedentary lifestyle and diet
Sun et al.(2024)[30]	China	HIIT	n=6(Mb=2)	18.5 ± 0.3	23.5 ± 2.3	Sprint cycling	Sprint-based HIIT	3 sess./wk	30 min/session	8 weeks	BMI、BW、SBP、DBP、BF%、WHR、TG、BG、TC、HDL-C、LDL-C
		MICT	n=6(Mb=3)		22.5 ± 1.7	running
		CON	n=6(Mb=2)		20.3 ± 1.7	Usual sedentary lifestyle
Huang et al.(2021)[41]	Taiwan, China	HIIT	n=18(Mb=18)	21.1 ± 0.4	22.5 ± 0.4	Cycling	Long-interval aerobic HIIT	5 sess./wk	36 min/session	6 weeks	BMI、BW、VO2max
		MICT	n=18(Mb=18)	21.3 ± 0.6	22.3 ± 0.7	Cycling
		CON	n=18(Mb=18)	21.9 ± 0.5	21.9 ± 0.5	Usual sedentary lifestyle
Huang et al.(2025)[40]	Guangdong, China	HIIT	n=16(NR)	18-25	21.62 ± 2.35	Cycling	Short-interval aerobic HIIT	3 sess./wk	25 min/session	8 weeks	BMI、BW、BF%、WHR
		MICT	n=15(NR)		21.03 ± 1.96	Cycling			40 min/session
		CON	n=16(NR)		22.34 ± 3.70	Usual sedentary lifestyle
HIIT, high-intensity interval training; MICT, moderate-intensity continuous training; CON, non-exercise control ;NR: not reported; sess./wk, sessions per week; BF%, body fat mass percentage; WHR, waist-to-hip ratio; SBP, systolic blood pressure; DBP, diastolic blood pressure; BG, blood glucose; TG, triglycerides; HDL-C, high-density lipoprotein cholesterol; BW, body weight ; BMI, body mass index …
