# Supplementary material for: Effects of High-Intensity Interval Training on Body Composition and Cardiometabolic Health in Physically Inactive Individuals: A Systematic Review and Meta-Analysis of Randomized Controlled Trials
Source: Metabolites. 2026 Jul 22;16(7):514. doi: 10.3390/metabo16070514 (PMC13413877; doi:10.3390/metabo16070514)
Supplement: Supplementary file 1 [file metabolites-16-00514-s001.zip › Supplementary Table S2.xlsx]

## Sheet: Sheet1
Supplementary Table S2. Summary of HIIT and MICT design protocols across studies.
Study(year)	HIIT Protocol	MICT Protocol	Exercise Volume	Key Findings
Sun et al. 2024[30]	85-95% HRmax sprints: weeks 1-4 (8s sprint + 24s walk recovery), weeks 5-8 (10s sprint + 30s walk recovery). Sessions included a 5 min warm-up/cool-down and 30 min total (20 min intervals). Frequency: 3×/week for 8 weeks. 21-24 sprints/session, 4.20±0.56 km/session.	Intensity: 65%-75% HRmax; Duration: 20 minutes of continuous running (including 5-minute warm-up and 5-minute cool-down), totaling 30 minutes per session; Frequency: 3 sessions per week for 8 weeks; Average distance: 3.98±0.26 km per session	match	HIIT demonstrated superior improvements in body composition and cardiometabolic outcomes compared with MICT
Huang et al. 2021[41]	Intensity: 40%/80% VO2R (equivalent to 40%/80% HRR); Protocol: 5 cycles of 3-min intervals at 80% VO2R alternating with 3-min recovery at 40% VO2R, plus 5-min warm-up; Duration: 30 min/session; Frequency: 5/week for 6 weeks	Intensity: 60% VO2R (equivalent to 60% HRR); Duration: 30 min/session (including 5-min warm-up); Frequency: 5 sessions/week for 6 weeks	match	Cardiometabolic outcomes: HIIT demonstrated significantly superior improvements compared with MICT
Ramírez-Vélez et al. 2020[38]	Intensity: 2-week preparatory phase (4×4 min at 60%-80% HRmax with 4-min recovery at 55% HRmax), progressing to weeks 3-12 (4×4 min at 85%-95% HRmax with 4-min recovery at 65% HRmax); Duration: 35-55 min/session (including 5-min warm-up/cool-down), adjusted to achieve 300 kcal expenditure; Frequency: 3×/week for 12 weeks	Intensity: 55%-75% HRmax (RPE 11-15); Duration: 15-55 min walking/running (including 5-min warm-up + 10-min cool-down), adjusted to achieve 300 kcal expenditure; Frequency: 3×/week for 12 weeks	match	HIIT demonstrated superior improvements in body composition and cardiometabolic outcomes compared with MICT
Shepherd et al. 2015[33]	90% HRmax: 15-60s sprints with 45-120s recovery intervals, totaling 18-25 min/session. Frequency: 3×/week for 10 weeks	~70% HRmax; Duration: 30-45 min/session; Frequency: 5×/week for 10 weeks.	Does not match	Body composition: comparable improvements; Cardiometabolic health: comparable improvements
Matsuo et al. 2014[34]	85% VO2max (2 sets) and 80% VO2max (1 set): 3×3 min high-intensity intervals with 2×2 min recovery at 50% VO2max, totaling 18 min/session. Frequency: 3×/week for 8 weeks	40-minute continuous exercise at 60-65% VO2max; 45 minutes total per session, 3 times/week for 8 weeks	Does not match	Body composition: MICT demonstrated greater reductions in body fat, while HIIT showed greater increases in hip circumference. Cardiometabolic outcomes: HIIT showed superior improvements
Huang et al. 2025[40]	90% VO2max (1 min) alternating with 50% VO2max (1 min): 10 cycles totaling ~25 min (including 2 min warm-up + 3 min cool-down). Frequency: 3×/week for 8 weeks	35-minute continuous exercise at 60% VO2max, including 2-minute warm-up and 3-minute cool-down; ~40 minutes total per session, 3 times/week for 8 weeks	Does not match	Body composition: comparable improvements; Cardiometabolic health: HIIT is superior
Fisher et al.2015[42]	85% peak anaerobic power / 15% peak anaerobic power: 4 cycles (30s high-intensity + 4 min recovery), ~20 min/session. Frequency: 3×/week for 6 weeks	45-60 minutes continuous cycling at 55-65% VO₂peak; 5 times/week for 6 weeks	Does not match	Body composition: comparable improvements; Cardiometabolic health: MICT was superior; insulin sensitivity and lipid profiles showed comparable improvements
Weng et al.2013[39]	80% VO₂max / 40% VO₂max: 5 cycles (3 min high-intensity + 3 min recovery), ~30 min/session including warm-up and cool-down. Frequency: 5×/week for 5 weeks	30-minute continuous exercise at 60% VO₂max, including warm-up and cool-down; 5 times/week for 5 weeks	match	Body composition: comparable improvements; Cardiometabolic health: HIIT is superior
Gillen et al.2016[45]	All-out sprint: 3×20s sprints with 2 min recovery at 50 W, plus 2 min warm-up and 3 min cool-down, ~10 min/session. Frequency: 3×/week for 12 weeks	45-minute continuous cycling at ~70% HRmax , including 2-minute warm-up and 3-minute cool-down; 50 minutes total per session, 3 times/week for 12 weeks.	Does not match	Body composition: comparable improvements; Cardiometabolic health: comparable improvements
Tang et al. 2022[50]	95% HRmax, RPE 15–18/20: 12×30s swimming sprints with 60s rest, plus 15 min land-based warm-up, 10 min in-water warm-up, and 10 min cool-down, ~45 min/session. Frequency: 3×/week for 6 weeks	30-minute continuous swimming at 70-75% HRmax (RPE 12-14/20), including 15-minute land-based warm-up, 10-minute aquatic warm-up, and 10-minute cool-down; ~45 minutes total per session, 3 times/week for 6 weeks	Does not match	Body composition: HIIT superior (greater reductions in body fat percentage, increased skeletal muscle mass); MICT reduced body weight/BMI only; Cardiometabolic health: HIIT is superior
Kong et al. 2016[36]	8 bouts of 60-second cycling sprints at ~90% VO2peak with 12-second recovery intervals; 20 minutes per session, 4 times/week for 5 weeks	40-minute continuous cycling at 65% VO2peak; 4 times/week for 5 weeks	Does not match	Body composition: comparable improvements; Cardiometabolic health: comparable improvements
Alansare et al. 2018[48]	10-second work bouts alternated with 50-second recovery intervals at ≥90% HRpeak for 20 minutes, plus 5-minute warm-up and cool-down; 30 minutes total per session, 4 times/week for 2 weeks	40-minute continuous cycling at 60-75% HRpeak, including 5-minute warm-up and 5-minute cool-down, 50 minutes total per session, 4 times/week for 2 weeks.	Does not match	Body composition: no significant improvements in either group; Cardiometabolic health: HIIT is superior
Yahat 2025[49]	6 bouts of 30-second running at 80%-90% HRmax alternated with 90-second walking recovery, including warm-up and cool-down; 20 minutes total per session, 4 times/week for 8 weeks	30-minute continuous running at 60-70% HRmax, including warm-up and cool-down; 4 times/week for 8 weeks.	Does not match	Body composition: comparable improvements; Cardiometabolic health: comparable improvements
Ramírez-Vélez et al. 2019[37]	4 bouts of 4-minute intervals at 85%-95% HRR alternated with 4-minute recovery periods, energy expenditure 12 kcal·kg⁻¹·week⁻¹, including warm-up and cool-down; 38-42 minutes total per session, 3 times/week for 12 weeks	30-35 minutes continuous walking at 60-75% HRR with energy expenditure of 12 kcal·kg⁻¹·week⁻¹, including warm-up and cool-down, 38-42 minutes total per session, 3 times/week for 12 weeks.	match	Body composition: comparable improvements; Cardiometabolic health: HIIT is superior
HIIT, high-intensity interval training; MICT, moderate-intensity continuous training; HRmax, maximal heart rate; VO2R, oxygen uptake reserve; HRR, heart rate reserve; VO2max, maximal oxygen uptake; RPE, rating of perceived exertion (Scale); VO2peak, peak oxygen uptake; HRpeak, peak heart rate.
