# Supplementary material for: Effects of High-Intensity Interval Training on Body Composition and Cardiometabolic Health in Physically Inactive Individuals: A Systematic Review and Meta-Analysis of Randomized Controlled Trials
Source: Metabolites. 2026 Jul 22;16(7):514. doi: 10.3390/metabo16070514 (PMC13413877; doi:10.3390/metabo16070514)
Supplement: Supplementary file 1 [file metabolites-16-00514-s001.zip › Supplementary Table S3.xlsx]

## Sheet: Sheet1
Supplementary Table S3.Outcome-Specific RoB 2 Assessments of Included Studies
Study	Outcome	D1	D2	D3	D4	D5	Overall
Hu et al.(2025)[29]	BMI	Low	Some concerns	Some concerns	Low	Some concerns	Some concerns
	BW	Low	Some concerns	Some concerns	Low	Some concerns	Some concerns
	SBP	Low	Some concerns	Some concerns	Low	Some concerns	Some concerns
	DBP	Low	Some concerns	Some concerns	Low	Some concerns	Some concerns
	VO2max	Low	Some concerns	Some concerns	Low	Some concerns	Some concerns
Sun et al.(2024)[30]	BMI	High	Some concerns	Low	Low	Some concerns	High
	BW	High	Some concerns	Low	Low	Some concerns	High
	SBP	Some concerns	Some concerns	Low	Low	Some concerns	Some concerns
	DBP	Some concerns	Some concerns	Low	Low	Some concerns	Some concerns
	BF%	Some concerns	Some concerns	Low	Low	Some concerns	Some concerns
	WHR	Some concerns	Some concerns	Low	Low	Some concerns	Some concerns
	TG	Some concerns	Some concerns	Low	Low	Some concerns	Some concerns
	BG	Some concerns	Some concerns	Low	Low	Some concerns	Some concerns
	TC	Some concerns	Some concerns	Low	Low	Some concerns	Some concerns
	HDL-C	Some concerns	Some concerns	Low	Low	Some concerns	Some concerns
	LDL-C	Some concerns	Some concerns	Low	Low	Some concerns	Some concerns
Li et al.(2024)[31]	BMI	Low	Some concerns	Low	Low	Some concerns	Some concerns
	BW	Low	Some concerns	Low	Low	Some concerns	Some concerns
	VO2max	Low	Some concerns	Low	Low	Some concerns	Some concerns
Kong et al.(2022)[35]	BMI	Low	Some concerns	Low	Low	Some concerns	Some concerns
	BW	Low	Some concerns	Low	Low	Some concerns	Some concerns
	TG	Low	Some concerns	Low	Low	Some concerns	Some concerns
	BG	Low	Some concerns	Low	Low	Some concerns	Some concerns
	TC	Low	Some concerns	Low	Low	Some concerns	Some concerns
	HDL-C	Low	Some concerns	Low	Low	Some concerns	Some concerns
	LDL-C	Low	Some concerns	Low	Low	Some concerns	Some concerns
Huang et al.(2021)[41]	BMI	Some concerns	Some concerns	Low	Low	Low	Some concerns
	BW	Some concerns	Some concerns	Low	Low	Low	Some concerns
	VO2max	Some concerns	Some concerns	Low	Low	Low	Some concerns
Allen et al.(2017)[32]	BMI	High	Some concerns	Some concerns	Low	Some concerns	High
	BW	High	Some concerns	Some concerns	Low	Some concerns	High
	SBP	High	Some concerns	Some concerns	Low	Some concerns	High
	DBP	High	Some concerns	Some concerns	Low	Some concerns	High
	WHR	High	Some concerns	Some concerns	Low	Some concerns	High
Chidnok et al.(2020)[43]	BMI	Some concerns	Some concerns	Some concerns	Low	Some concerns	Some concerns
	BW	Some concerns	Some concerns	Some concerns	Low	Some concerns	Some concerns
	SBP	Some concerns	Some concerns	Some concerns	Low	Some concerns	Some concerns
	DBP	Some concerns	Some concerns	Some concerns	Low	Some concerns	Some concerns
	VO2max	Some concerns	Some concerns	Some concerns	Low	Some concerns	Some concerns
Huang et al.(2025)[40]	BMI	Some concerns	Some concerns	Some concerns	Low	Low	Some concerns
	BW	Some concerns	Some concerns	Some concerns	Low	Low	Some concerns
	BF%	Some concerns	Some concerns	Some concerns	Low	Low	Some concerns
	WHR	Some concerns	Some concerns	Some concerns	Low	Low	Some concerns
Chang et al.(2023)[23]	BMI	Low	Some concerns	Some concerns	Low	Low	Some concerns
	BW	Low	Some concerns	Some concerns	Low	Low	Some concerns
	BF%	Low	Some concerns	Some concerns	Low	Low	Some concerns
	WHR	Low	Some concerns	Some concerns	Low	Low	Some concerns
	TG	Low	Some concerns	Some concerns	Low	Low	Some concerns
	TC	Low	Some concerns	Some concerns	Low	Low	Some concerns
	HDL-C	Low	Some concerns	Some concerns	Low	Low	Some concerns
	LDL-C	Low	Some concerns	Some concerns	Low	Low	Some concerns
Amaro-Gahete et al.(2019)[44]	BMI	Some concerns	Some concerns	Some concerns	Low	Low	Some concerns
	SBP	Some concerns	Some concerns	Some concerns	Low	Low	Some concerns
	DBP	Some concerns	Some concerns	Some concerns	Low	Low	Some concerns
	TG	Some concerns	Some concerns	Some concerns	Low	Low	Some concerns
	BG	Some concerns	Some concerns	Some concerns	Low	Low	Some concerns
	TC	Some concerns	Some concerns	Some concerns	Low	Low	Some concerns
	HDL-C	Some concerns	Some concerns	Some concerns	Low	Low	Some concerns
	LDL-C	Some concerns	Some concerns	Some concerns	Low	Low	Some concerns
Weng et al.(2013)[39]	BMI	Some concerns	Some concerns	Low	Low	Some concerns	Some concerns
	BW	Some concerns	Some concerns	Low	Low	Some concerns	Some concerns
	VO2max	Some concerns	Some concerns	Low	Low	Some concerns	Some concerns
Gillen et al.(2016)[45]	BMI	High	Some concerns	Some concerns	Some concerns	Some concerns	High
	BW	High	Some concerns	Some concerns	Some concerns	Some concerns	High
	BF%	High	Some concerns	Some concerns	Some concerns	Some concerns	High
	BG	High	Some concerns	Some concerns	Some concerns	Some concerns	High
Lame-Jouybari et al.(2024)[24]	BMI	Low	Some concerns	Low	Low	Low	Some concerns
	BF%	Low	Some concerns	Low	Low	Low	Some concerns
	BMI	Low	Some concerns	Low	Low	Low	Some concerns
	BW	Low	Some concerns	Low	Low	Low	Some concerns
	SBP	Low	Some concerns	Low	Low	Low	Some concerns
	DBP	Low	Some concerns	Low	Low	Low	Some concerns
	BF%	Low	Some concerns	Low	Low	Low	Some concerns
	WHR	Low	Some concerns	Low	Low	Low	Some concerns
Ramírez-Vélez et al.(2020)[38]	BMI	High	Low	Low	Low	Low	High
	BW	High	Low	Low	Low	Low	High
	SBP	High	Low	Low	Low	Low	High
	DBP	High	Low	Low	Low	Low	High
	BF%	High	Low	Low	Low	Low	High
Shepherd et al.(2015)[33]	WHR	Some concerns	Some concerns	Some concerns	Low	Some concerns	Some concerns
	BW	Some concerns	Some concerns	Some concerns	Low	Some concerns	Some concerns
	SBP	Some concerns	Some concerns	Some concerns	Low	Some concerns	Some concerns
	DBP	Some concerns	Some concerns	Some concerns	Low	Some concerns	Some concerns
	BF%	Some concerns	Some concerns	Some concerns	Low	Some concerns	Some concerns
	VO2max	Some concerns	Some concerns	Some concerns	Low	Some concerns	Some concerns
	TG	Some concerns	Some concerns	Some concerns	Low	Some concerns	Some concerns
	BG	Some concerns	Some concerns	Some concerns	Low	Some concerns	Some concerns
	TC	Some concerns	Some concerns	Some concerns	Low	Some concerns	Some concerns
	HDL-C	Some concerns	Some concerns	Some concerns	Low	Some concerns	Some concerns
	LDL-C	Some concerns	Some concerns	Some concerns	Low	Some concerns	Some concerns
Fisher et al.(2015)[42]	BMI	Some concerns	Some concerns	Some concerns	Low	Low	Some concerns
	BW	Some concerns	Some concerns	Some concerns	Low	Low	Some concerns
	SBP	Some concerns	Some concerns	Some concerns	Low	Low	Some concerns
	DBP	Some concerns	Some concerns	Some concerns	Low	Low	Some concerns
	BF%	Some concerns	Some concerns	Some concerns	Low	Low	Some concerns
	TG	Some concerns	Some concerns	Some concerns	Low	Low	Some concerns
	TC	Some concerns	Some concerns	Some concerns	Low	Low	Some concerns
	HDL-C	Some concerns	Some concerns	Some concerns	Low	Low	Some concerns
	LDL-C	Some concerns	Some concerns	Some concerns	Low	Low	Some concerns
Ramírez-Vélez et al.(2019)[37]	BMI	Low	Some concerns	Some concerns	Low	Low	Some concerns
	BW	Low	Some concerns	Some concerns	Low	Low	Some concerns
Tang et al.(2022)[50]	BMI	Some concerns	Some concerns	Some concerns	Low	Low	Some concerns
	BW	Some concerns	Some concerns	Some concerns	Low	Low	Some concerns
	SBP	Some concerns	Some concerns	Some concerns	Low	Low	Some concerns
	DBP	Some concerns	Some concerns	Some concerns	Low	Low	Some concerns
	BF%	Some concerns	Some concerns	Some concerns	Low	Low	Some concerns
	VO2max	Some concerns	Some concerns	Some concerns	Low	Low	Some concerns
	WHR	Some concerns	Some concerns	Some concerns	Low	Low	Some concerns
	TG	Some concerns	Some concerns	Some concerns	Low	Low	Some concerns
	BG	Some concerns	Some concerns	Some concerns	Low	Low	Some concerns
	TC	Some concerns	Some concerns	Some concerns	Low	Low	Some concerns
	HDL-C	Some concerns	Some concerns	Some concerns	Low	Low	Some concerns
	LDL-C	Some concerns	Some concerns	Some concerns	Low	Low	Some concerns
Kong et al.(2016)[36]	BMI	Some concerns	Some concerns	Some concerns	Low	Some concerns	Some concerns
	BW	Some concerns	Some concerns	Some concerns	Low	Some concerns	Some concerns
	BF%	Some concerns	Some concerns	Some concerns	Low	Some concerns	Some concerns
	BG	Some concerns	Some concerns	Some concerns	Low	Some concerns	Some concerns
Matsuo et al.(2014)[34]	BMI	Some concerns	Some concerns	Low	Low	Some concerns	Some concerns
	BW	Some concerns	Some concerns	Low	Low	Some concerns	Some concerns
	SBP	Some concerns	Some concerns	Low	Low	Some concerns	Some concerns
	DBP	Some concerns	Some concerns	Low	Low	Some concerns	Some concerns
	VO2max	Some concerns	Some concerns	Low	Low	Some concerns	Some concerns
Astorino et al.(2013)[47]	BW	High	Some concerns	Some concerns	Low	Some concerns	High
Yahat et al.(2025)[49]	BW	Low	Some concerns	Low	Low	Some concerns	Some concerns
	BF%	Low	Some concerns	Low	Low	Some concerns	Some concerns
Cooper et al.(2016)[46]	BW	Some concerns	Some concerns	Low	Low	Some concerns	Some concerns
	BF%	Some concerns	Some concerns	Low	Low	Some concerns	Some concerns
Alansare et al.(2018)[48]	SBP	Some concerns	Some concerns	Low	Some concerns	Some concerns	Some concerns
	DBP	Some concerns	Some concerns	Low	Some concerns	Some concerns	Some concerns
BF%, body fat mass percentage; WHR, waist-to-hip ratio; SBP, systolic blood pressure; DBP, diastolic blood pressure; BG, blood glucose; TG, triglycerides; HDL-C, high-density lipoprotein cholesterol; BW, body weight ; BMI, body mass index ; VO2max, maximal oxygen consumption ; LDL-C, low-density lipoprotein cholesterol ; TC, total cholesterol；D1, bias arising from the randomization process; D2, b…
