# Supplementary material for: Effects of High-Intensity Interval Training on Body Composition and Cardiometabolic Health in Physically Inactive Individuals: A Systematic Review and Meta-Analysis of Randomized Controlled Trials
Source: Metabolites. 2026 Jul 22;16(7):514. doi: 10.3390/metabo16070514 (PMC13413877; doi:10.3390/metabo16070514)
Supplement: Supplementary file 1 [file metabolites-16-00514-s001.zip › Supplementary Table S4.xlsx]

## Sheet: Sheet1
Supplementary Table S4. Summary of meta-analyses on high-intensity interval training versus no-exercise control group.
Outcome	N	Mean difference (95% CI)	P	I2 (p)
BF%(%)	7	-2.03[-4.21,0.14]	0.07	62%(0.01)
(Overweight/Obesity)	4	-3.20[-5.83,-0.56]	0.02	41%(0.16)
(Normal weight)	2	-1.44[-4.78,1.90]	0.4	0%(0.94)
(≤30 minutes/time)	4	-3.81[-5.76,-1.87]	0.0001	13%(0.33)
(＞30 minutes/time)	3	-0.36[-1.84,1.12]	0.63	0%(0.61)
(＜12 weeks)	4	-3.80[-5.71,-1.90]	＜0.0001	14%(0.32)
(12 weeks)	3	-0.29[-1.79,1.21]	0.71	0%(0.73)
(2-3 times/week)	6	-0.63[-1.96,0.70]	0.35	0%(0.87)
(4-5 times/week)	1	-5.00[-6.85,-3.15]	＜0.00001	NA
(Teenagers：<20 years )	2	-4.85[-6.67,-3.03]	＜0.0001	0%(0.42)
(Adult group：20-39 years)	3	-2.13[-4.89,0.64]	0.13	0%(0.86)
(Middle-aged to older adults: ≥40 years)	2	-0.15[-1.69,1.38]	0.84	0%(0.94)
(Insufficient physical activity)	1	-0.18[-1.84,1.48]	0.83	NA
(Extremely sedentary)	6	-2.90[-4.88,-0.91]	0.004	28%(0.23)
WHR	4	-0.01[-0.02,0.01]	0.31	0%(0.59)
(≤30 minutes/time)	2	-0.00[-0.02,0.02]	0.74	20%(0.26)
(＞30 minutes/time)	2	-0.01[-0.04,0.01]	0.23	0%(0.68)
SBP(mmHg)	5	-2.85[-4.19,-1.51]	＜0.0001	0%(0.53)
(Overweight/Obesity)	2	-2.48[-3.95,-1.00]	0.001	0%(0.85)
(Normal weight)	3	-4.63[-7.87,-1.39]	0.005	0%(0.42)
(≤30 minutes/time)	3	-4.63[-7.87,-1.39]	0.005	0%(0.85)
(＞30 minutes/time)	2	-2.48[-3.95,-1.00]	0.001	0%(0.53)
(＜12 weeks)	3	-2.85[-7.14,1.45]	0.19	0%(0.54)
(12 weeks)	2	-3.34[-5.94,-0.74]	0.01	48%(0.17)
(2-3 times/week)	4	-2.49[-3.92,-1.05]	0.0007	0%(0.74)
(4-5 times/week)	1	-5.30[-9.05,-1.55]	0.006	NA
(Teenagers：<20 years )	1	-6.00[-14.75,2.75]	0.18	NA
(Adult group：20-39 years)	2	-3.49[-9.30, 2.32]	0.24	38%(0.20)
(Middle-aged to older adults: ≥40 years)	2	-2.48[-3.95,-1.00]	0.001	0%(0.85)
(Insufficient physical activity)	1	-5.30[-9.05,-1.55]	0.006	NA
(Extremely sedentary)	4	-2.49[-3.92,-1.05]	0.0007	0%(0.74)
DBP(mmHg)	5	-6.57[-11.70,-1.44]	0.01	92%(＜0.00001)
(Overweight/Obesity)	2	-2.36[-3.84,-0.88]	0.002	0%(0.57)
(Normal weight)	3	-9.59[-13.32,-5.87]	＜0.00001	49%(0.14)
(≤30 minutes/time)	3	-9.59[-13.32,-5.87]	＜0.00001	49%(0.14)
(＞30 minutes/time)	2	-2.36[-3.84,-0.88]	0.002	0%(0.57)
(＜12 weeks)	3	-6.23[-9.73,-2.72]	0.0005	2%(0.36)
(12 weeks)	2	-6.84[-15.9,0.22]	0.14	98%(＜0.00001)
(2-3 times/week)	4	-4.49[-7.78,-1.21]	0.007	52%(0.10)
(4-5 times/week)	1	-11.50[-11.70,-1.44]	＜0.00001	NA
(Teenagers：<20 years )	1	-10.00[-16.33,-3.67]	0.002	NA
(Adult group：20-39 years)	2	-8.95[-15.03,-2.87]	0.004	74%(0.05)
(Middle-aged to older adults: ≥40 years)	2	-2.36[-3.84,-0.88]	0.002	0%(0.57)
(Insufficient physical activity)	1	-11.50[-13.70,-9.30]	＜0.00001	NA
(Extremely sedentary)	4	-4.49[-7.78,-1.21]	0.007	52%(0.10)
BG(mmol/L)	4	0.08[-0.09,0.24]	0.38	0%(0.84)
(Overweight/Obesity)	2	0.11[-0.20,0.42]	0.47	0%(0.55)
(Normal weight)	2	0.06[-0.14,0.26]	0.56	0%(0.51)
(≤30 minutes/time)	3	0.07[-0.13,0.27]	0.49	0%(0.65)
(＞30 minutes/time)	1	0.09[-0.23,0.41]	0.58	NA
(＜12 weeks)	2	0.06[-0.14,0.26]	0.56	0%(0.51)
(12 weeks)	2	0.11[-0.20,0.42]	0.47	0%(0.55)
TG(mmol/L)	4	-0.16[-0.40,0.08]	0.19	30%(0.24)
(≤30 minutes/time)	2	-0.18[-0.56,0.20]	0.36	75%(0.05)
(＞30 minutes/time)	2	-0.12[-0.64,0.39]	0.64	0%(0.63)
(＜12 weeks)	2	-0.18[-0.56,0.20]	0.36	75%(0.05)
(12 weeks)	2	-0.12[-0.64,0.39]	0.64	0%(0.63)
HDL-C(mmol/L)	4	0.01[-0.08,0.10]	0.82	14%(0.32)
(≤30 minutes/time)	2	-0.04[-0.29,0.21]	0.76	43%(0.18)
(＞30 minutes/time)	2	0.02[-0.08,0.11]	0.71	35%(0.22)
(＜12 weeks)	2	-0.04[-0.29,0.21]	0.76	43%(0.18)
(12 weeks)	2	0.02[-0.08,0.11]	0.71	35%(0.22)
BW(kg)	14	-1.60[-3.03,-0.17]	0.03	75%(＜0.00001)
(Overweight/Obesity)	5	-1.83[-5.61,1.96]	0.34	71%(0.007)
(Normal weight)	8	-1.54[-5.16,2.07]	0.4	90%(＜0.00001)
(≤30 minutes/time)	9	-3.34[-5.39,-1.28]	0.001	33%(0.15)
(＞30 minutes/time)	5	-0.16[-1.00,0.67]	0.7	47%(0.11)
(＜12 weeks)	9	-0.87[-2.38,0.65]	0.26	57%(0.02)
(12 weeks)	5	-2.61[-6.85,1.62]	0.23	84%(＜0.0001)
(2-3 times/week)	10	-0.53[-1.04,-0.01]	0.05	0%(0.97)
(4-5 times/week)	4	-3.22[-7.62,1.17]	0.15	93%(＜0.00001)
(Teenagers：<20 years )	3	-3.41[-6.35,-0.48]	0.02	27%(0.25)
(Adult group：20-39 years)	8	-1.49[-5.06,2.09]	0.42	81%(＜0.00001)
(Middle-aged to older adults: ≥40 years)	3	-0.50[-1.16,0.16]	0.14	22%(0.28)
(Insufficient physical activity)	3	-2.88[-6.98,1.23]	0.17	92(＜0.00001)
(Extremely sedentary)	11	-0.75[-2.21,0.71]	0.31	45%(0.05)
BMI(kg/m2)	13	-0.64[-1.29,0.00]	0.05	89%(＜0.00001)
(Overweight/Obesity)	4	-0.99[-2.70,0.72]	0.26	75%(0.007)
(Normal weight)	8	-0.60[-1.67,0.47]	0.27	88%(＜0.00001)
(≤30 minutes/time)	7	-0.82[-1.92,0.28]	0.14	61%(0.02)
(＞30 minutes/time)	6	-0.28[-0.67,0.11]	0.16	65%(0.01)
(＜12 weeks)	9	-0.39[-0.83,0.05]	0.08	7%(0.37)
(12 weeks)	4	-0.81[-2.00,0.39]	0.18	97%(＜0.00001)
(2-3 times/week)	10	-0.31[-0.69,0.08]	0.12	38%(0.11)
(4-5 times/week)	3	-0.99[-2.72,0.74]	0.26	96%(＜0.00001)
(Teenagers：<20 years )	2	-0.35[-1.61,0.90]	0.58	0%(0.80)
(Adult group：20-39 years)	8	-0.70[-1.88,0.49]	0.25	88%(＜0.00001)
(Middle-aged to older adults: ≥40 years)	3	-0.42[-1.03,0.19]	0.18	86%(0.0010)
(Insufficient physical activity)	3	-1.05[-2.54,0.45]	0.17	97%(＜0.00001)
(Extremely sedentary)	10	-0.20[-0.57,0.18]	0.31	23%(0.23)
VO2max(mL/kg/min)	5	7.72[3.69,11.74]	0.0002	98%(＜0.00001)
(≤30 minutes/time)	3	5.09[4.75,5.42]	＜0.00001	0%(0.69)
(＞30 minutes/time)	2	11.85[10.86,12.84]	＜0.00001	0%(0.65)
(2-3 times/week)	2	4.48[2.16,6.80]	0.0001	0%(0.50)
(4-5 times/week)	3	9.71[4.15,15.27]	0.0006	99%(＜0.00001)
(Insufficient physical activity)	2	5.08[4.75,5.42]	＜0.00001	0%(0.41)
(Extremely sedentary)	3	10.08[5.89,14.27]	＜0.00001	82%(0.004)
LDL-C(mmol/L)	4	-0.29[-0.56,-0.02]	0.04	0%(0.54)
(≤30 minutes/time)	2	-0.29[-0.67,0.10]	0.15	0%(0.61)
(＞30 minutes/time)	2	-0.27[-0.80,0.26]	0.31	47%(0.17)
(＜12 weeks)	2	-0.29[-0.67,0.10]	0.15	0%(0.61)
(12 weeks)	2	-0.27[-0.80,0.26]	0.31	47%(0.17)
TC(mmol/L)	4	-0.42[-0.74,-0.10)	0.01	0%(0.76)
BF%, body fat mass percentage; WHR, waist-to-hip ratio; SBP, systolic blood pressure; DBP, diastolic blood pressure; BG, blood glucose; TG, triglycerides; HDL-C, high-density lipoprotein cholesterol; BW, body weight ; BMI, body mass index ; VO2max, maximal oxygen consumption ; LDL-C, low-density lipoprotein cholesterol ; TC, total cholesterol; NA, not available.
