# Supplementary material for: Effects of High-Intensity Interval Training on Body Composition and Cardiometabolic Health in Physically Inactive Individuals: A Systematic Review and Meta-Analysis of Randomized Controlled Trials
Source: Metabolites. 2026 Jul 22;16(7):514. doi: 10.3390/metabo16070514 (PMC13413877; doi:10.3390/metabo16070514)
Supplement: Supplementary file 1 [file metabolites-16-00514-s001.zip › Supplementary Table S5.xlsx]

## Sheet: Sheet1
	Supplementary Table S5. Summary of results and evaluation of the certainty of evidence (GRADE).
Quality assessment								No of patients		Effect		Quality		Importance
	No of studies	Design	Risk of bias	Inconsistency	Indirectness	Imprecision	Other considerations	HIIT	CON	Relative	Absolute
Outcome										(95% CI)
HIIT versus CON (Better indicated by lower values)
BW	14	randomised trials	serious1	serious2	serious3	no serious imprecision	none	267	250	-	MD 1.6 lower (3.03 to 0.17 lower)	ÅOOO		IMPORTANT
												VERY LOW
BF%	7	randomised trials	no serious risk of bias	serious2	serious3	serious4	none	96	91	-	MD 2.03 lower (4.21 lower to 0.14 higher)	ÅOOO		CRITICAL
												VERY LOW
BMI	13	randomised trials	serious1	serious2	serious3	serious4	none	251	238	-	MD 0.64 lower (1.29 lower to 0 higher)	ÅOOO		IMPORTANT
												VERY LOW
WHR	4	randomised trials	serious1	no serious inconsistency	serious3	serious4	none	60	53	-	MD 0.01 lower (0.02 lower to 0.01 higher)	ÅOOO		CRITICAL
												VERY LOW
TG	4	randomised trials	serious1	no serious inconsistency	serious3	serious4	none	58	56	-	MD 0.16 lower (0.4 lower to 0.08 higher)	ÅOOO		CRITICAL
												VERY LOW
TC	4	randomised trials	serious1	no serious inconsistency	serious3	serious4	none	58	56	-	MD 0.42 lower (0.74 to 0.1 lower)	ÅOOO		IMPORTANT
												VERY LOW
BG	4	randomised trials	serious1	no serious inconsistency	serious3	serious4	none	49	45	-	MD 0.08 higher (0.09 lower to 0.24 higher)	ÅOOO		CRITICAL
												VERY LOW
SBP	5	randomised trials	serious1	no serious inconsistency	serious3	no serious imprecision	none	137	127	-	MD 2.85 lower (4.19 to 1.51 lower)	ÅÅOO		CRITICAL
												LOW
DBP	5	randomised trials	serious1	serious2	serious3	no serious imprecision	none	137	127	-	MD 6.57 lower (11.7 to 1.44 lower)	ÅOOO		CRITICAL
												VERY LOW
LDL-C	4	randomised trials	serious1	no serious inconsistency	serious3	serious4	none	58	56	-	MD 0.29 lower (0.56 to 0.02 lower)	ÅOOO		IMPORTANT
												VERY LOW
HIIT versus CON (Better indicated by higher values)
VO2max	5	randomised trials	serious1	serious2	serious3	no serious imprecision	none	136	134	-	MD 7.72 higher (3.69 to 11.74 higher)	ÅOOO		CRITICAL
												VERY LOW
HDL-C	4	randomised trials	serious1	no serious inconsistency	serious3	serious4	none	58	56	-	MD 0.02 higher (0.1 lower to 0.13 higher)	ÅOOO		CRITICAL
												VERY LOW
HIIT versus MICT (Better indicated by lower values)
BW	12	randomised trials	serious1	no serious inconsistency	serious3	serious4	none	180	167	-	MD 0.47 higher (0.38 lower to 1.31 higher)	ÅOOO	IMPORTANT
												VERY LOW
BF%	9	randomised trials	no serious risk of bias	no serious inconsistency	serious3	serious4	none	140	127	-	MD 0.07 higher (0.93 lower to 1.07 higher)	ÅÅOO	CRITICAL
												LOW
BMI	11	randomised trials	serious1	no serious inconsistency	serious3	serious4	none	160	147	-	MD 0.03 lower (0.3 lower to 0.25 higher)	ÅOOO	IMPORTANT
												VERY LOW
WHR	4	randomised trials	serious1	no serious inconsistency	serious3	serious4	none	46	43	-	MD 0 higher (0.02 lower to 0.02 higher)	ÅOOO	CRITICAL
												VERY LOW
TG	4	randomised trials	serious1	no serious inconsistency	serious3	serious4	none	74	65	-	MD 0.16 lower (0.39 lower to 0.07 higher)	ÅOOO	CRITICAL
												VERY LOW
TC	4	randomised trials	serious1	no serious inconsistency	serious3	serious4	none	74	65	-	MD 0.12 lower (0.42 lower to 0.18 higher)	ÅOOO	IMPORTANT
												VERY LOW
BG	5	randomised trials	no serious risk of bias	no serious inconsistency	serious3	serious4	none	80	73	-	MD 0.05 higher (0.18 lower to 0.28 higher)	ÅÅOO	CRITICAL
												LOW
SBP	7	randomised trials	serious1	no serious inconsistency	serious3	serious4	none	104	92	-	MD 1.51 higher (1.22 lower to 4.24 higher)	ÅOOO	CRITICAL
												VERY LOW
DBP	7	randomised trials	serious1	serious2	serious3	serious4	none	104	92	-	MD 0.33 higher (4.23 lower to 4.9 higher)	ÅOOO	CRITICAL
												VERY LOW
LDL-C	4	randomised trials	serious1	no serious inconsistency	serious3	serious4	none	74	65	-	MD 0.02 lower (0.27 lower to 0.22 higher)	ÅOOO	IMPORTANT
												VERY LOW
HIIT versus MICT (Better indicated by higher values)
VO2max	5	randomised trials	serious1	no serious inconsistency	serious3	no serious imprecision	none	95	89	-	MD 3.72 higher (1.1 to 6.33 higher)	ÅÅOO	CRITICAL
												LOW
HDL-C	4	randomised trials	serious1	no serious inconsistency	serious3	serious4	none	74	65	-	MD 0.01 lower (0.11 lower to 0.08 higher)	ÅOOO	CRITICAL
												VERY LOW
BF%, body fat mass percentage; WHR, waist-to-hip ratio; SBP, systolic blood pressure; DBP, diastolic blood pressure; BG, blood glucose; TG, triglycerides; HDL-C, high-density lipoprotein cholesterol; BW, body weight ; BMI, body mass index ; VO2max, maximal oxygen consumption ; LDL-C, low-density lipoprotein cholesterol ; TC, total cholesterol; HIIT, high-intensity interval training; MICT, moderat…
