# Supplementary material for: Effects of High-Intensity Interval Training on Body Composition and Cardiometabolic Health in Physically Inactive Individuals: A Systematic Review and Meta-Analysis of Randomized Controlled Trials
Source: Metabolites. 2026 Jul 22;16(7):514. doi: 10.3390/metabo16070514 (PMC13413877; doi:10.3390/metabo16070514)
Supplement: Supplementary file 1 [file metabolites-16-00514-s001.zip › Supplementary Table S6.xlsx]

## Sheet: Sheet1
Supplementary Table S6. Summary of meta-analyses on high-intensity interval training versus moderate-intensity continuous training
Outcome	N	Mean difference (95% CI)	P	I2 (p)
BF%(%)	9	0.07[-0.93,1.07]	0.89	0%(1.00)
(Overweight/Obesity)	6	0.10[-1.00,1.20]	0.86	0%(0.99)
(Normal weight)	3	-0.08[-2.49,2.34]	0.95	0%(0.65)
(≤30 minutes/time)	7	0.18[-0.85,1.21]	0.73	0%(1.00)
(＞30 minutes/time)	2	-1.86[-6.13,2.40]	0.39	0%(0.86)
(＜12 weeks)	7	0.09[-0.93,1.11]	0.86	0%(0.98)
(12 weeks)	2	-0.57[-6.30,5.16]	0.84	0%(0.84)
(2-3 times/week)	7	0.23[-0.98,1.43]	0.71	0%(0.98)
(4-5 times/week)	2	-0.28[-2.08,1.52]	0.76	0%(0.97)
(Teenagers：<20 years)	3	-0.27[-2.02,1.49]	0.77	0%(1.00)
(Adult group：20-39 years)	4	0.39[-0.95,1.73]	0.57	0%(0.98)
(Middle-aged to older adults: ≥40 years)	2	-0.51[-3.40,2.38]	0.73	0%(0.44)
(Insufficient physical activity)	4	-0.47[-2.73,1.80]	0.69	0%(0.89)
(Extremely sedentary)	5	0.20[-0.91,1.31]	0.73	0%(0.98)
WHR	4	-0.00[-0.02,0.02]	0.76	0%(0.97)
(≤30 minutes/time)	1	0.00[-0.04,0.04]	1	NA
(＞30 minutes/time)	3	-0.00[-0.03,0.02]	0.73	0%(0.90)
SBP(mmHg)	7	1.51[-1.22,4.24]	0.28	0%(0.57)
(Overweight/Obesity)	4	2.24[-0.92,5.39]	0.16	0%(0.77)
(Normal weight)	3	-0.65[-6.08,4.78]	0.81	0%(0.24)
(≤30 minutes/time)	5	1.41[-1.72,4.54]	0.38	0%(0.43)
(＞30 minutes/time)	2	1.82[-3.74,7.38]	0.28	0%(0.57)
(＜12 weeks)	6	0.10[-5.60,5.80]	0.24	0%(0.46)
(12 weeks)	1	1.81[-1.20,4.82]	0.98	NA
(2-3 times/week)	6	1.60[-1.52,4.72]	0.31	0%(0.44)
(4-5 times/week)	1	1.20[-4.44,6.84]	0.68	NA
(Teenagers：<20 years)	1	-6.00[-15.69,3.69]	0.22	NA
(Adult group：20-39 years)	4	0.93[-2.58,4.43]	0.6	0%(0.85)
(Middle-aged to older adults: ≥40 years)	2	4.51[-0.35,9.37]	0.07	0%(0.68)
(Insufficient physical activity)	3	2.93[-0.96,6.82]	0.14	0%(0.52)
(Extremely sedentary)	4	0.13[-3.69,3.96]	0.95	0%(0.47)
DBP(mmHg)	7	0.33[-4.23,4.90]	0.89	72%(0.002)
(Overweight/Obesity)	4	2.12[-0.65,4.88]	0.13	0%(0.46)
(Normal weight)	3	-2.60[-14.65,9.45]	0.67	87%(0.0004)
(≤30 minutes/time)	5	-1.30[-6.84,4.24]	0.65	76%(0.002)
(＞30 minutes/time)	2	4.98[-1.58,11.54]	0.14	31%(0.23)
(＜12weeks)	6	0.15[-5.74,6.04]	0.25	76%(0.0007)
(12weeks)	1	1.50[-6.42,9.42]	0.71	NA
(2-3 times/week)	6	0.31[-5.14,5.75]	0.91	76%(0.0007)
(4-5 times/week)	1	0.30[-5.92,6.52]	0.92	NA
(Teenagers：<20 years)	1	-13.00[-20.46,-5.54]	0.0006	NA
(Adult group：20-39 years)	4	1.69[-2.21,5.60]	0.4	25%(0.26)
(Middle-aged to older adults: ≥40 years)	2	3.89[-3.03,10.81]	0.27	63%(0.10)
(Insufficient physical activity)	3	2.87[-1.33,7.07]	0.18	28%(0.25)
(Extremely sedentary)	4	-2.13[-9.95,5.69]	0.59	82%(0.0010)
BG(mmol/L)	5	0.05[-0.18,0.28]	0.65	0%(1.00)
(Overweight/Obesity)	3	0.04[-0.24,0.31]	0.78	0%(0.94)
(Normal weight)	2	0.09[-0.33,0.50]	0.68	0%(0.91)
(≤30 minutes/time)	4	0.05[-0.21,0.31]	0.71	0%(0.98)
(＞30 minutes/time)	1	0.07[-0.43,0.57]	0.78	NA
(＜12 weeks)	4	0.06[-0.18,0.29]	0.64	0%(0.99)
(12 weeks)	1	0.00[-0.87,0.87]	1	NA
(Teenagers：<20 years)	2	0.11[-0.28,0.49]	0.59	0%(0.96)
(Adult group：20-39 years)	1	0.00[-0.87,0.87]	1	NA
(Middle-aged to older adults: ≥40 years)	2	0.03[-0.28,0.33]	0..87	0%(0.83)
TG(mmol/L)	4	-0.16[-0.39,0.07]	0.16	41%(0.16)
(≤30 minutes/time)	3	-0.19[-0.45,-0.06]	0.14	50%(0.13)
(＞30 minutes/time)	1	0.04[-0.44,0.52]	0.87	NA
HDL-C(mmol/L)	4	-0.01[-0.11,0.08]	0.77	0%(0.41)
(≤30 minutes/time)	3	-0.01[-0.11,0.10]	0.92	23%(0.27)
(＞30 minutes/time)	1	-0.09[-0.39,0.21]	0.55	NA
BW(kg)	12	0.47[-0.38,1.31]	0.28	0%(1.00)
(Overweight/Obesity)	6	0.23[-1.33,1.80]	0.77	0%(1.00)
(Normal weight)	6	0.57[-0.44,1.57]	0.27	0%(0.99)
(≤30 minutes/time)	8	0.34[-1.08,1.76]	0.63	0%(1.00)
(＞30 minutes/time)	4	0.54[-0.52,1.59]	0.32	0%(0.94)
(＜12 weeks)	10	0.47[-0.38,1.32]	0.28	0%(1.00)
(12 weeks)	2	0.70[-9.09,10.50]	0.89	0%(0.97)
(2-3 times/week)	8	0.41[-1.23,2.05]	0.62	0%(1.00)
(4-5 times/week)	4	0.49[-0.50,1.48]	0.33	0%(1.00)
(Teenagers：<20 years)	3	0.17[-2.28,2.61]	0.89	0%(0.93)
(Adult group：20-39 years)	7	0.52[-0.39,1.43]	0.26	0%(1.00)
(Middle-aged to older adults: ≥40 years)	2	0.05[-5.92,6.02]	0.99	0%(0.95)
(Insufficient physical activity)	4	0.60[-3.81,5.01]	0.79	0%(0.99)
(Extremely sedentary)	8	0.46[-0.40,1.33]	0.29	0%(1.00)
BMI(kg/m2)	11	-0.03[-0.30,0.25]	0.86	0%(1.00)
(Overweight/Obesity)	5	0.07[-0.51,0.65]	0.82	0%(0.95)
(Normal weight)	6	-0.05[-0.37,0.26]	0.74	0%(0.98)
(≤30 minutes/time)	7	0.16[-0.34,0.66]	0.53	0%(1.00)
(＞30 minutes/time)	4	-0.11[-0.44,0.22]	0.52	0%(0.97)
(＜12 weeks)	9	-0.02[-0.30,0.26]	0.91	0%(1.00)
(12 weeks)	2	-0.93[-3.64,1.78]	0.5	0%(0.97)
(2-3 times/week)	7	0.08[-0.45,0.62]	0.77	0%(1.00)
(4-5 times/week)	4	-0.07[-0.39,0.26]	0.69	0%(0.88)
(Teenagers：<20 years)	2	0.36[-1.17,1.89]	0.84	0%(0.85)
(Adult group：20-39 years)	7	-0.04[-0.33,0.25]	0.78	0%(0.97)
(Middle-aged to older adults: ≥40 years)	2	0.03[-1.77,1.83]	0.97	0%(0.96)
(Insufficient physical activity)	4	0.06[-1.19,1.31]	0.92	0%(0.92)
(Extremely sedentary)	7	-0.03[-0.32,0.25]	0.84	0%(0.99)
VO2max(mL/kg/min)	5	3.72[1.10,6.33]	0.005	65%(0.02)
(≤30 minutes/time)	2	0.92[-1.95,3.80]	0.53	0%(0.46)
(＞30 minutes/time)	3	5.56[4.33,6.79]	＜0.00001	4%(0.35)
(2-3 times/week)	3	1.31[-1.13,3.75]	0.29	0%(0.67)
(4-5 times/week)	2	5.80[4.69,6.91]	＜0.00001	0%(1.00)
(Insufficient physical activity)	2	1.01[-1.61,3.64]	0.45	0%(0.51)
(Extremely sedentary)	3	5.73[4.64,6.82]	＜0.00001	0%(0.75)
LDL-C(mmol/L)	4	-0.02[-0.27,0.22]	0.86	0%(0.74)
(≤30 minutes/time)	3	0.04[-0.23,0.31]	0.76	0%(0.96)
(＞30 minutes/time)	1	-0.31[-0.89,0.27]	0.29	NA
TC(mmol/L)	4	-0.12[-0.42,0.18]	0.44	0%(0.63)
BF%, body fat mass percentage; WHR, waist-to-hip ratio; SBP, systolic blood pressure; DBP, diastolic blood pressure; BG, blood glucose; TG, triglycerides; HDL-C, high-density lipoprotein cholesterol; BW, body weight ; BMI, body mass index ; VO2max, maximal oxygen consumption ; LDL-C, low-density lipoprotein cholesterol ; TC, total cholesterol; NA, not available.
